# Supplementary material for: Hierarchical true prevalence, risk factors and clinical symptoms of tuberculosis among suspects in Bangladesh
Source: PLoS One. 2022 Jul 12;17(7):e0262978. doi: 10.1371/journal.pone.0262978 (PMC9275716; doi:10.1371/journal.pone.0262978)
Supplement: S1 File — (XLSX) [file pone.0262978.s001.xlsx]

## Sheet: Rawdata
Season	Month	District	Upazila	Agecat	Age	Sex	Maristat	Education	Occupation	Residence	Cattleihous	Takcarcatl	Drinkrawmil	Handlrwmlbf	Tbpatinfamil	Smoking	Cough	Chestpain	Fever	Hemoptysis	Abdominalpain	Backache	Weightloss	Fatigue	Nigtsweat	Comorbd	COPD	Asthma	HTN	HIV	Stroke	DM	TB	GeneExpertRIF
Premon	May	Mymensingh	Trishal	mt45t60y	60	aMale	Married	Below SSC	Farmer	Rural	aYes	aYes	No	No	aNo	bYes	bYes	aNo	bYes	aNo	No	No	bYes	aNo	aNo	No	No	No	No	No	No	No	1	Not done
Premon	May	Mymensingh	Mymen. Sadar	upt25y	24	Female	Married	Below SSC	Service	Rural	No	bNo	No	No	aNo	aNo	bYes	aNo	bYes	aNo	No	No	aNo	aNo	aNo	No	No	No	No	No	No	No	0	Not done
Premon	May	Mymensingh	Mymen. Sadar	mt45t60y	48	aMale	Married	Below SSC	Farmer	Rural	No	bNo	No	No	aNo	bYes	bYes	bYes	bYes	aNo	No	No	aNo	aNo	aNo	No	No	No	No	No	No	No	0	Not done
Premon	May	Mymensingh	Gafargaon	upt25y	22	aMale	Unmarried	aSSC and above	Students	Urban	No	bNo	No	No	aNo	bYes	bYes	bYes	bYes	bYes	No	No	bYes	aNo	aNo	No	No	No	No	No	No	No	1	Not done
Premon	May	Mymensingh	Mymen. Sadar	mt25t45y	28	aMale	Married	Below SSC	Day labor	Urban	No	bNo	No	No	bYes	bYes	bYes	aNo	bYes	aNo	No	No	aNo	bYes	aNo	No	No	No	No	No	No	No	1	Not done
Premon	May	Mymensingh	Fulpur	mt45t60y	53	aMale	Married	Below SSC	Farmer	Rural	aYes	aYes	No	Yes	bYes	bYes	bYes	aNo	bYes	aNo	Yes	No	bYes	aNo	bYes	No	No	No	No	No	No	No	1	Not done
Premon	May	Mymensingh	Muktagacha	upt25y	10	Female	Unmarried	Below SSC	Students	Urban	aYes	bNo	No	No	bYes	aNo	bYes	aNo	bYes	aNo	No	No	aNo	aNo	aNo	No	No	No	No	No	No	No	1	Not done
Premon	May	Mymensingh	Trishal	mt45t60y	55	aMale	Married	Below SSC	Farmer	Rural	aYes	aYes	No	No	aNo	bYes	bYes	aNo	bYes	aNo	No	No	bYes	aNo	aNo	No	No	No	No	No	No	No	1	Not done
Mon	June	Mymensingh	Mymen. Sadar	upt25y	20	aMale	Married	Below SSC	Service	Urban	No	bNo	aYes	Yes	aNo	bYes	bYes	bYes	bYes	aNo	No	No	bYes	bYes	bYes	No	No	No	No	No	No	No	1	Not done
Mon	June	Mymensingh	Mymen. Sadar	mt25t45y	27	aMale	Married	Below SSC	Day labor	Urban	No	bNo	No	No	aNo	bYes	bYes	aNo	bYes	aNo	No	No	aNo	bYes	aNo	No	No	No	No	No	No	No	0	Not done
Mon	June	Mymensingh	Muktagacha	amt60y	90	aMale	Married	Below SSC	Farmer	Rural	aYes	bNo	No	No	aNo	bYes	bYes	aNo	bYes	aNo	No	No	aNo	bYes	aNo	No	No	No	No	No	No	No	0	Not done
Mon	June	Mymensingh	Haluaghat	mt45t60y	50	aMale	Married	Below SSC	Farmer	Rural	No	bNo	No	No	aNo	bYes	bYes	aNo	bYes	aNo	No	No	aNo	bYes	aNo	No	No	No	No	No	No	No	0	Not done
Mon	June	Mymensingh	Haluaghat	upt25y	11	aMale	Unmarried	Below SSC	Students	Rural	No	bNo	No	No	aNo	aNo	bYes	aNo	bYes	aNo	No	No	aNo	aNo	aNo	No	No	No	No	No	No	No	0	Not done
Mon	July	Mymensingh	Muktagacha	amt60y	70	aMale	Married	Below SSC	Farmer	Rural	No	bNo	No	No	aNo	bYes	bYes	aNo	bYes	aNo	No	No	bYes	aNo	aNo	No	No	No	No	No	No	No	0	Not done
Mon	July	Mymensingh	Muktagacha	upt25y	20	aMale	Unmarried	aSSC and above	Students	Urban	No	bNo	No	No	bYes	bYes	bYes	aNo	bYes	aNo	No	No	bYes	aNo	aNo	No	No	No	No	No	No	No	0	Not done
Mon	July	Mymensingh	Muktagacha	upt25y	25	aMale	Married	Below SSC	Day labor	Rural	No	bNo	No	No	bYes	bYes	bYes	aNo	bYes	aNo	No	No	bYes	aNo	aNo	No	No	No	No	No	No	No	1	Positive & Sensitive
Mon	July	Mymensingh	Mymen. Sadar	amt60y	70	aMale	Married	Below SSC	Farmer	Rural	No	bNo	No	No	aNo	bYes	bYes	aNo	bYes	aNo	No	No	bYes	aNo	aNo	No	No	No	No	No	No	No	0	Not done
Mon	July	Mymensingh	Muktagacha	mt45t60y	55	aMale	Married	Below SSC	Business	Rural	aYes	aYes	No	No	bYes	bYes	bYes	aNo	bYes	aNo	No	No	bYes	bYes	aNo	No	No	No	No	No	No	No	0	Not done
Mon	July	Mymensingh	Muktagacha	upt25y	18	aMale	Unmarried	aSSC and above	Students	Rural	aYes	aYes	No	No	bYes	aNo	bYes	aNo	bYes	aNo	No	No	bYes	aNo	aNo	No	No	No	No	No	No	No	0	Not done
Mon	July	Mymensingh	Muktagacha	amt60y	65	aMale	Married	Below SSC	Farmer	Rural	aYes	aYes	No	No	aNo	bYes	bYes	aNo	aNo	aNo	No	No	bYes	aNo	aNo	aYes	No	Yes	No	No	No	No	0	Not done
Mon	July	Mymensingh	Muktagacha	mt45t60y	60	aMale	Married	Below SSC	Farmer	Rural	aYes	aYes	No	No	aNo	bYes	bYes	aNo	bYes	aNo	No	No	bYes	aNo	aNo	No	No	No	No	No	No	No	0	Not done
Mon	July	Mymensingh	Haluaghat	upt25y	18	aMale	Unmarried	aSSC and above	Business	Urban	No	bNo	No	No	aNo	bYes	bYes	aNo	bYes	aNo	No	No	aNo	aNo	aNo	No	No	No	No	No	No	No	0	Positive & Resistant
Mon	Aug	Mymensingh	Mymen. Sadar	mt25t45y	45	aMale	Married	aSSC and above	Farmer	Urban	aYes	aYes	No	Yes	bYes	bYes	bYes	aNo	bYes	aNo	No	No	bYes	aNo	aNo	No	No	No	No	No	No	No	0	Positive & Sensitive
Mon	Aug	Mymensingh	Mymen. Sadar	upt25y	20	Female	Married	aSSC and above	Housewife	Urban	No	bNo	No	No	aNo	aNo	aNo	aNo	aNo	bYes	No	No	aNo	aNo	aNo	No	No	No	No	No	No	No	0	Not done
Mon	Aug	Mymensingh	Gauripur	mt25t45y	45	aMale	Married	Below SSC	Day labor	Urban	No	bNo	No	No	aNo	bYes	aNo	aNo	aNo	bYes	No	No	bYes	aNo	aNo	aYes	Yes	No	No	No	No	No	0	Not done
Mon	Aug	Mymensingh	Mymen. Sadar	mt45t60y	50	aMale	Married	Below SSC	Business	Rural	No	bNo	No	No	aNo	bYes	bYes	aNo	bYes	aNo	No	Yes	aNo	aNo	bYes	No	No	No	No	No	No	No	1	Positive & Sensitive
Mon	Aug	Mymensingh	Trishal	upt25y	20	aMale	Married	Below SSC	Business	Rural	aYes	bNo	No	No	bYes	bYes	bYes	bYes	bYes	aNo	No	No	bYes	aNo	aNo	No	No	No	No	No	No	No	1	Positive & Sensitive
Mon	Aug	Mymensingh	Tarakanda	upt25y	18	Female	Married	Below SSC	Housewife	Rural	No	bNo	No	No	aNo	aNo	bYes	aNo	bYes	aNo	No	No	aNo	aNo	aNo	No	No	No	No	No	No	No	0	Not done
Mon	Aug	Mymensingh	Muktagacha	upt25y	14	Female	Unmarried	Below SSC	Students	Rural	No	bNo	No	No	bYes	aNo	aNo	aNo	bYes	aNo	No	No	bYes	bYes	aNo	No	No	No	No	No	No	No	0	Not done
Mon	Aug	Mymensingh	Muktagacha	mt45t60y	60	Female	Married	Below SSC	Housewife	Rural	No	bNo	No	No	bYes	aNo	bYes	aNo	bYes	aNo	No	No	aNo	aNo	aNo	aYes	No	No	No	No	Yes	No	1	Not done
Mon	Aug	Mymensingh	Muktagacha	mt25t45y	35	aMale	Married	Below SSC	Day labor	Rural	aYes	aYes	No	No	bYes	bYes	bYes	bYes	bYes	aNo	No	No	aNo	aNo	aNo	No	No	No	No	No	No	No	0	Not done
Mon	Aug	Mymensingh	Muktagacha	mt25t45y	28	Female	Married	Below SSC	Housewife	Rural	No	bNo	No	No	aNo	aNo	bYes	aNo	bYes	aNo	No	No	bYes	aNo	aNo	No	No	No	No	No	No	No	0	Not done
Mon	Aug	Mymensingh	Muktagacha	amt60y	70	aMale	Married	aSSC and above	Service	Rural	No	bNo	No	No	bYes	bYes	bYes	bYes	bYes	aNo	No	No	aNo	aNo	aNo	No	No	No	No	No	No	No	0	Not done
Mon	Aug	Mymensingh	Muktagacha	upt25y	25	Female	Married	aSSC and above	Housewife	Rural	No	bNo	No	No	aNo	aNo	bYes	aNo	bYes	aNo	No	No	bYes	aNo	aNo	No	No	No	No	No	No	No	0	Not done
Mon	Aug	Mymensingh	Muktagacha	upt25y	25	aMale	Married	Below SSC	Farmer	Rural	No	bNo	No	No	bYes	bYes	bYes	aNo	bYes	aNo	No	No	bYes	aNo	aNo	No	No	No	No	No	No	No	1	Not done
Mon	Aug	Mymensingh	Muktagacha	upt25y	22	Female	Married	Below SSC	Housewife	Rural	aYes	aYes	No	Yes	bYes	aNo	bYes	aNo	bYes	aNo	No	No	bYes	aNo	aNo	No	No	No	No	No	No	No	0	Not done
Mon	July	Mymensingh	Mymen. Sadar	mt45t60y	55	aMale	Married	aSSC and above	Business	Urban	No	bNo	No	No	aNo	bYes	bYes	aNo	bYes	aNo	No	No	aNo	aNo	aNo	No	No	No	No	No	No	No	0	Not done
Mon	July	Mymensingh	Fulbaria	mt45t60y	60	aMale	Married	aSSC and above	Business	Rural	No	bNo	No	No	aNo	bYes	bYes	aNo	bYes	aNo	No	No	aNo	aNo	aNo	No	No	No	No	No	No	No	0	Not done
Mon	July	Mymensingh	Trishal	mt45t60y	50	Female	Married	Below SSC	Housewife	Rural	No	bNo	No	No	aNo	aNo	bYes	aNo	bYes	aNo	No	No	aNo	aNo	aNo	No	No	No	No	No	No	No	0	Not done
Mon	July	Mymensingh	Gafargaon	mt45t60y	60	aMale	Married	Below SSC	Farmer	Rural	aYes	aYes	No	Yes	bYes	bYes	bYes	aNo	bYes	aNo	No	No	aNo	aNo	aNo	No	No	No	No	No	No	No	0	Not done
Mon	July	Mymensingh	Mymen. Sadar	upt25y	22	Female	Married	Below SSC	Housewife	Urban	No	bNo	No	No	aNo	aNo	bYes	aNo	bYes	aNo	No	No	aNo	aNo	aNo	No	No	No	No	No	No	No	0	Not done
Mon	July	Mymensingh	Muktagacha	mt25t45y	45	aMale	Married	Below SSC	Farmer	Rural	No	bNo	No	No	aNo	bYes	bYes	aNo	bYes	aNo	No	No	aNo	aNo	aNo	No	No	No	No	No	No	No	0	Not done
Mon	July	Mymensingh	Mymen. Sadar	upt25y	17	Female	Unmarried	aSSC and above	Students	Urban	No	bNo	No	No	aNo	aNo	bYes	aNo	bYes	aNo	No	No	aNo	aNo	aNo	No	No	No	No	No	No	No	0	Not done
Mon	July	Mymensingh	Trishal	mt25t45y	40	Female	Married	Below SSC	Housewife	Rural	aYes	aYes	No	Yes	aNo	aNo	bYes	aNo	bYes	aNo	No	No	aNo	aNo	aNo	No	No	No	No	No	No	No	0	Not done
Mon	July	Mymensingh	Trishal	mt25t45y	38	aMale	Married	Below SSC	Service	Rural	No	bNo	No	No	aNo	bYes	bYes	aNo	bYes	aNo	No	No	aNo	aNo	aNo	No	No	No	No	No	No	No	0	Not done
Mon	Aug	Mymensingh	Mymen. Sadar	mt25t45y	35	Female	Married	Below SSC	Housewife	Rural	No	bNo	No	No	aNo	aNo	bYes	aNo	bYes	aNo	No	No	aNo	aNo	aNo	No	No	No	No	No	No	No	0	Not done
Mon	July	Mymensingh	Mymen. Sadar	amt60y	75	aMale	Married	Below SSC	Farmer	Rural	No	bNo	No	No	aNo	bYes	bYes	aNo	bYes	aNo	Yes	No	bYes	aNo	aNo	aYes	Yes	No	No	No	No	No	0	Not done
Mon	July	Mymensingh	Mymen. Sadar	mt45t60y	52	aMale	Married	Below SSC	Farmer	Rural	No	bNo	No	No	aNo	bYes	bYes	aNo	bYes	aNo	No	No	aNo	aNo	aNo	No	No	No	No	No	No	No	0	Not done
Mon	Aug	Mymensingh	Mymen. Sadar	mt25t45y	30	aMale	Married	Below SSC	Day labor	Urban	No	bNo	No	No	aNo	bYes	bYes	aNo	bYes	aNo	No	No	aNo	aNo	aNo	No	No	No	No	No	No	No	0	Positive & Resistant
Mon	Aug	Mymensingh	Mymen. Sadar	amt60y	65	aMale	Married	Below SSC	Farmer	Urban	No	bNo	No	No	aNo	bYes	bYes	aNo	bYes	aNo	No	No	aNo	aNo	aNo	No	No	No	No	No	No	No	0	Not done
Mon	Aug	Mymensingh	Mymen. Sadar	amt60y	65	Female	Married	Below SSC	Housewife	Urban	No	bNo	No	No	aNo	aNo	bYes	aNo	bYes	aNo	No	No	aNo	bYes	aNo	aYes	No	No	No	No	No	Yes	0	Not done
Mon	Aug	Mymensingh	Dhobaura	amt60y	90	aMale	Others	Below SSC	Farmer	Rural	No	bNo	No	No	aNo	bYes	bYes	aNo	bYes	aNo	No	No	aNo	bYes	aNo	aYes	No	No	Yes	No	No	No	0	Not done
Mon	Aug	Mymensingh	Mymen. Sadar	mt45t60y	50	Female	Married	Below SSC	Housewife	Urban	No	bNo	No	No	aNo	aNo	bYes	aNo	bYes	aNo	No	No	aNo	aNo	aNo	aYes	No	No	No	No	No	Yes	0	Not done
Mon	Aug	Mymensingh	Gafargaon	mt25t45y	37	Female	Married	Below SSC	Housewife	Urban	No	bNo	No	No	aNo	aNo	bYes	aNo	bYes	aNo	No	No	aNo	aNo	aNo	No	No	No	No	No	No	No	0	Not done
Mon	Aug	Mymensingh	Ishwarganj	mt25t45y	45	aMale	Married	aSSC and above	Service	Urban	No	bNo	No	No	aNo	bYes	bYes	aNo	bYes	aNo	No	No	aNo	aNo	aNo	No	No	No	No	No	No	No	0	Not done
Mon	Aug	Mymensingh	Ishwarganj	amt60y	75	aMale	Married	Below SSC	Farmer	Rural	No	bNo	No	No	aNo	bYes	bYes	aNo	bYes	aNo	No	No	aNo	bYes	aNo	aYes	No	No	Yes	No	No	No	0	Not done
Mon	Aug	Mymensingh	Mymen. Sadar	mt25t45y	35	aMale	Married	Below SSC	Day labor	Urban	No	bNo	No	No	aNo	bYes	bYes	aNo	bYes	aNo	No	No	bYes	bYes	bYes	No	No	No	No	No	No	No	0	Not done
Mon	Aug	Mymensingh	Trishal	mt45t60y	55	aMale	Married	Below SSC	Farmer	Rural	aYes	aYes	No	No	aNo	bYes	bYes	aNo	bYes	aNo	No	No	aNo	aNo	aNo	aYes	No	No	Yes	No	No	No	0	Not done
Mon	Aug	Mymensingh	Gauripur	mt25t45y	28	Female	Married	Below SSC	Housewife	Rural	aYes	aYes	No	Yes	aNo	aNo	bYes	aNo	bYes	aNo	No	No	aNo	aNo	aNo	No	No	No	No	No	No	No	0	Not done
Mon	Aug	Mymensingh	Fulbaria	amt60y	70	aMale	Married	Below SSC	Farmer	Rural	No	bNo	No	No	aNo	bYes	bYes	aNo	bYes	aNo	No	No	aNo	aNo	aNo	No	No	No	No	No	No	No	0	Not done
Mon	Aug	Mymensingh	Mymen. Sadar	amt60y	65	aMale	Married	Below SSC	Farmer	Urban	No	bNo	No	No	aNo	bYes	bYes	aNo	bYes	aNo	No	No	aNo	bYes	aNo	aYes	No	No	No	No	No	Yes	0	Not done
Mon	Aug	Mymensingh	Haluaghat	mt25t45y	40	Female	Married	Below SSC	Housewife	Rural	aYes	bNo	No	No	aNo	aNo	bYes	aNo	bYes	aNo	No	No	aNo	aNo	aNo	No	No	No	No	No	No	No	0	Not done
Mon	Aug	Mymensingh	Gafargaon	amt60y	65	aMale	Married	Below SSC	Farmer	Rural	aYes	aYes	No	No	aNo	bYes	bYes	aNo	bYes	aNo	No	No	aNo	aNo	aNo	No	No	No	No	No	No	No	0	Not done
Mon	Aug	Mymensingh	Nandail	amt60y	70	aMale	Married	Below SSC	Farmer	Rural	aYes	aYes	No	Yes	aNo	bYes	bYes	aNo	bYes	aNo	No	No	aNo	bYes	aNo	No	No	No	No	No	No	No	0	Not done
Mon	Aug	Mymensingh	Bhaluka	upt25y	18	aMale	Unmarried	aSSC and above	Students	Rural	aYes	bNo	No	No	aNo	bYes	bYes	aNo	bYes	aNo	No	No	aNo	aNo	aNo	No	No	No	No	No	No	No	0	Not done
Mon	Aug	Mymensingh	Trishal	amt60y	65	aMale	Married	aSSC and above	Business	Rural	No	bNo	No	No	aNo	bYes	bYes	aNo	bYes	bYes	No	No	aNo	aNo	aNo	aYes	Yes	No	No	No	No	No	0	Not done
Mon	Aug	Mymensingh	Mymen. Sadar	upt25y	16	aMale	Unmarried	Below SSC	Students	Rural	No	bNo	No	No	aNo	bYes	bYes	aNo	bYes	aNo	No	No	aNo	aNo	aNo	No	No	No	No	No	No	No	0	Not done
Mon	Aug	Mymensingh	Tarakanda	mt45t60y	60	aMale	Married	Below SSC	Farmer	Rural	aYes	aYes	No	No	aNo	bYes	bYes	aNo	bYes	aNo	No	No	aNo	aNo	aNo	aYes	No	No	Yes	No	No	No	0	Not done
Mon	Aug	Mymensingh	Muktagacha	amt60y	80	aMale	Others	Below SSC	Farmer	Urban	No	bNo	No	No	aNo	bYes	bYes	aNo	bYes	aNo	No	No	aNo	bYes	aNo	No	No	No	No	No	No	No	1	Positive & Sensitive
Mon	Aug	Mymensingh	Fulbaria	upt25y	14	aMale	Unmarried	Below SSC	Students	Urban	No	bNo	No	No	aNo	aNo	bYes	aNo	bYes	aNo	No	No	aNo	aNo	aNo	No	No	No	No	No	No	No	0	Not done
Mon	Aug	Mymensingh	Dhobaura	upt25y	9	Female	Unmarried	Below SSC	Students	Rural	No	bNo	No	No	aNo	aNo	bYes	aNo	bYes	aNo	No	No	aNo	aNo	aNo	No	No	No	No	No	No	No	0	Not done
Mon	Aug	Mymensingh	Mymen. Sadar	amt60y	78	aMale	Married	aSSC and above	Business	Urban	No	bNo	No	No	aNo	bYes	bYes	aNo	bYes	aNo	No	No	aNo	aNo	aNo	No	No	No	No	No	No	No	0	Not done
Posmon	Sep	Mymensingh	Dhobaura	mt25t45y	30	aMale	Married	aSSC and above	Service	Rural	aYes	bNo	No	No	aNo	bYes	bYes	aNo	bYes	aNo	No	No	aNo	aNo	aNo	No	No	No	No	No	No	No	1	Positive & Resistant
Posmon	Sep	Mymensingh	Fulpur	mt45t60y	55	aMale	Married	Below SSC	Farmer	Rural	No	bNo	No	No	aNo	bYes	bYes	aNo	bYes	bYes	No	No	aNo	aNo	aNo	No	No	No	No	No	No	No	1	Positive & Sensitive
Posmon	Sep	Mymensingh	Mymen. Sadar	amt60y	80	aMale	Married	Below SSC	Farmer	Rural	No	bNo	No	No	aNo	bYes	bYes	aNo	bYes	aNo	No	No	aNo	bYes	aNo	No	No	No	No	No	No	No	0	Not done
Posmon	Sep	Mymensingh	Mymen. Sadar	upt25y	20	aMale	Unmarried	Below SSC	Service	Urban	No	bNo	No	No	aNo	bYes	bYes	aNo	bYes	bYes	No	No	aNo	aNo	aNo	No	No	No	No	No	No	No	0	Not done
Posmon	Sep	Mymensingh	Trishal	upt25y	18	Female	Unmarried	aSSC and above	Students	Rural	No	bNo	No	No	aNo	aNo	bYes	bYes	bYes	aNo	No	No	aNo	aNo	aNo	No	No	No	No	No	No	No	0	Not done
Posmon	Sep	Mymensingh	Haluaghat	mt45t60y	50	aMale	Married	Below SSC	Farmer	Rural	aYes	aYes	No	No	aNo	bYes	bYes	aNo	bYes	aNo	No	No	aNo	aNo	aNo	No	No	No	No	No	No	No	0	Not done
Posmon	Sep	Mymensingh	Fulpur	amt60y	65	aMale	Married	Below SSC	Farmer	Rural	aYes	aYes	No	No	aNo	bYes	bYes	aNo	bYes	aNo	No	No	aNo	aNo	aNo	No	No	No	No	No	No	No	0	Not done
Posmon	Sep	Mymensingh	Gafargaon	mt25t45y	45	Female	Married	Below SSC	Housewife	Rural	No	bNo	No	No	aNo	aNo	bYes	aNo	bYes	aNo	No	No	aNo	aNo	aNo	No	No	No	No	No	No	No	0	Not done
Posmon	Sep	Mymensingh	Nandail	mt25t45y	35	Female	Married	Below SSC	Housewife	Rural	No	bNo	No	No	aNo	aNo	bYes	aNo	bYes	aNo	No	Yes	aNo	aNo	aNo	No	No	No	No	No	No	No	0	Not done
Posmon	Sep	Mymensingh	Mymen. Sadar	amt60y	65	aMale	Married	Below SSC	Day labor	Urban	No	bNo	No	No	aNo	bYes	bYes	aNo	bYes	bYes	No	No	aNo	aNo	aNo	No	No	No	No	No	No	No	0	Not done
Posmon	Sep	Mymensingh	Ishwarganj	mt45t60y	50	Female	Married	Below SSC	Housewife	Rural	No	bNo	No	No	aNo	aNo	bYes	aNo	bYes	aNo	No	No	aNo	aNo	aNo	No	No	No	No	No	No	No	0	Not done
Posmon	Sep	Mymensingh	Mymen. Sadar	amt60y	70	Female	Others	Below SSC	Housewife	Urban	No	bNo	No	No	aNo	aNo	bYes	aNo	bYes	aNo	No	No	aNo	aNo	aNo	No	No	No	No	No	No	No	0	Not done
Posmon	Sep	Mymensingh	Mymen. Sadar	upt25y	22	aMale	Unmarried	aSSC and above	Students	Urban	No	bNo	No	No	aNo	bYes	bYes	aNo	bYes	aNo	No	No	bYes	aNo	aNo	No	No	No	No	No	No	No	0	Not done
Posmon	Sep	Mymensingh	Muktagacha	amt60y	65	aMale	Married	Below SSC	Farmer	Urban	No	bNo	No	No	aNo	bYes	bYes	aNo	bYes	aNo	No	No	aNo	aNo	aNo	No	No	No	No	No	No	No	0	Not done
Posmon	Sep	Mymensingh	Muktagacha	mt25t45y	35	Female	Married	Below SSC	Housewife	Rural	No	bNo	No	No	aNo	aNo	bYes	aNo	bYes	aNo	No	No	aNo	aNo	aNo	No	No	No	No	No	No	No	0	Not done
Posmon	Sep	Mymensingh	Bhaluka	mt25t45y	30	Female	Married	Below SSC	Housewife	Rural	aYes	aYes	aYes	No	aNo	aNo	bYes	aNo	bYes	aNo	No	No	aNo	aNo	aNo	No	No	No	No	No	No	No	0	Not done
Posmon	Sep	Mymensingh	Fulbaria	mt25t45y	45	aMale	Married	Below SSC	Farmer	Rural	aYes	aYes	No	No	aNo	bYes	bYes	aNo	bYes	aNo	No	No	aNo	aNo	aNo	No	No	No	No	No	No	No	0	Not done
Posmon	Sep	Mymensingh	Mymen. Sadar	upt25y	20	aMale	Unmarried	aSSC and above	Students	Urban	No	bNo	No	No	aNo	bYes	bYes	aNo	bYes	aNo	No	No	aNo	aNo	aNo	No	No	No	No	No	No	No	0	Not done
Posmon	Sep	Mymensingh	Fulbaria	mt25t45y	45	aMale	Married	Below SSC	Farmer	Rural	aYes	aYes	No	Yes	aNo	bYes	bYes	aNo	bYes	aNo	No	No	bYes	bYes	bYes	No	No	No	No	No	No	No	1	Positive & Sensitive
Posmon	Sep	Mymensingh	Haluaghat	amt60y	65	Female	Married	Below SSC	Housewife	Rural	aYes	aYes	No	No	aNo	aNo	bYes	aNo	bYes	aNo	No	No	aNo	aNo	aNo	No	No	No	No	No	No	No	0	Not done
Posmon	Sep	Mymensingh	Mymen. Sadar	mt25t45y	40	Female	Married	Below SSC	Housewife	Rural	No	bNo	No	No	aNo	aNo	bYes	aNo	bYes	aNo	No	No	aNo	aNo	aNo	No	No	No	No	No	No	No	0	Not done
Posmon	Sep	Mymensingh	Fulbaria	upt25y	21	aMale	Married	aSSC and above	Service	Urban	No	bNo	No	No	aNo	aNo	bYes	bYes	bYes	aNo	No	No	aNo	aNo	aNo	No	No	No	No	No	No	No	0	Not done
Posmon	Sep	Mymensingh	Mymen. Sadar	mt25t45y	45	aMale	Married	Below SSC	Farmer	Urban	No	bNo	No	No	aNo	bYes	bYes	bYes	bYes	aNo	No	No	aNo	aNo	aNo	No	No	No	No	No	No	No	0	Not done
Posmon	Sep	Mymensingh	Tarakanda	mt45t60y	60	aMale	Married	Below SSC	Farmer	Rural	aYes	aYes	No	Yes	aNo	bYes	bYes	aNo	bYes	aNo	No	No	aNo	aNo	aNo	aYes	Yes	No	No	No	No	No	0	Not done
Posmon	Sep	Mymensingh	Gauripur	upt25y	11	aMale	Unmarried	Below SSC	Students	Rural	aYes	bNo	No	No	aNo	aNo	bYes	aNo	bYes	bYes	No	No	aNo	aNo	aNo	No	No	No	No	No	No	No	0	Not done
Posmon	Sep	Mymensingh	Fulpur	mt45t60y	50	aMale	Married	Below SSC	Farmer	Urban	No	bNo	No	No	aNo	bYes	bYes	aNo	bYes	aNo	No	No	bYes	bYes	aNo	No	No	No	No	No	No	No	0	Not done
Posmon	Sep	Mymensingh	Mymen. Sadar	amt60y	70	aMale	Married	Below SSC	Farmer	Rural	aYes	aYes	No	No	aNo	bYes	bYes	aNo	bYes	aNo	No	No	aNo	aNo	aNo	No	No	No	No	No	No	No	0	Not done
Posmon	Sep	Mymensingh	Muktagacha	mt45t60y	55	aMale	Married	Below SSC	Farmer	Rural	aYes	aYes	No	Yes	aNo	bYes	bYes	aNo	bYes	aNo	No	No	aNo	bYes	aNo	No	No	No	No	No	No	No	0	Not done
Posmon	Sep	Mymensingh	Fulbaria	amt60y	65	aMale	Married	Below SSC	Farmer	Rural	aYes	aYes	No	No	aNo	bYes	bYes	aNo	bYes	aNo	No	No	aNo	aNo	aNo	No	No	No	No	No	No	No	0	Not done
Posmon	Sep	Mymensingh	Mymen. Sadar	amt60y	70	aMale	Married	Below SSC	Farmer	Rural	aYes	aYes	No	No	aNo	bYes	bYes	aNo	bYes	aNo	No	No	aNo	aNo	aNo	No	No	No	No	No	No	No	0	Not done
Posmon	Sep	Mymensingh	Trishal	mt25t45y	37	aMale	Married	aSSC and above	Business	Urban	No	bNo	No	No	aNo	bYes	bYes	aNo	bYes	aNo	No	No	aNo	aNo	aNo	aYes	No	No	Yes	No	No	No	0	Not done
Posmon	Sep	Mymensingh	Mymen. Sadar	mt45t60y	60	aMale	Married	aSSC and above	Day labor	Urban	No	bNo	No	No	aNo	bYes	bYes	aNo	bYes	aNo	No	Yes	aNo	aNo	aNo	No	No	No	No	No	No	No	0	Not done
Posmon	Sep	Mymensingh	Mymen. Sadar	amt60y	90	Female	Others	Below SSC	Housewife	Urban	No	bNo	No	No	aNo	aNo	bYes	aNo	bYes	aNo	No	No	aNo	aNo	aNo	No	No	No	No	No	No	No	0	Not done
Posmon	Sep	Mymensingh	Mymen. Sadar	upt25y	14	aMale	Unmarried	Below SSC	Students	Urban	No	bNo	No	No	aNo	aNo	bYes	bYes	bYes	aNo	No	No	aNo	aNo	aNo	No	No	No	No	No	No	No	0	Not done
Posmon	Sep	Mymensingh	Muktagacha	mt45t60y	60	Female	Married	Below SSC	Housewife	Urban	No	bNo	No	No	aNo	aNo	bYes	aNo	bYes	aNo	No	No	aNo	aNo	aNo	aYes	No	No	Yes	No	No	No	0	Not done
Posmon	Sep	Mymensingh	Muktagacha	amt60y	65	Female	Married	Below SSC	Housewife	Urban	No	bNo	No	No	aNo	aNo	bYes	aNo	bYes	aNo	No	No	aNo	aNo	aNo	No	No	No	No	No	No	No	0	Not done
Posmon	Sep	Mymensingh	Tarakanda	mt45t60y	60	aMale	Married	Below SSC	Farmer	Rural	aYes	aYes	No	Yes	aNo	bYes	bYes	aNo	bYes	aNo	No	No	aNo	aNo	aNo	No	No	No	No	No	No	No	0	Not done
Posmon	Sep	Mymensingh	Fulbaria	mt25t45y	45	Female	Married	Below SSC	Housewife	Rural	No	bNo	No	No	aNo	aNo	bYes	aNo	bYes	aNo	No	No	aNo	aNo	aNo	No	No	No	No	No	No	No	0	Not done
Posmon	Sep	Mymensingh	Nandail	mt25t45y	31	aMale	Married	aSSC and above	Business	Rural	No	bNo	No	No	aNo	bYes	bYes	aNo	bYes	aNo	No	No	aNo	aNo	aNo	No	No	No	No	No	No	No	0	Not done
Posmon	Sep	Mymensingh	Mymen. Sadar	upt25y	22	aMale	Married	aSSC and above	Service	Urban	No	bNo	No	No	aNo	bYes	bYes	aNo	bYes	aNo	No	No	aNo	aNo	aNo	No	No	No	No	No	No	No	0	Not done
Posmon	Sep	Mymensingh	Ishwarganj	mt45t60y	50	aMale	Married	Below SSC	Farmer	Rural	aYes	bNo	No	No	aNo	bYes	bYes	aNo	bYes	aNo	No	No	aNo	aNo	aNo	No	No	No	No	No	No	No	0	Not done
Posmon	Sep	Mymensingh	Haluaghat	upt25y	20	Female	Married	Below SSC	Housewife	Rural	aYes	bNo	No	No	aNo	aNo	bYes	aNo	bYes	aNo	No	No	aNo	aNo	aNo	No	No	No	No	No	No	No	0	Not done
Posmon	Sep	Mymensingh	Muktagacha	amt60y	90	aMale	Married	aSSC and above	Service	Urban	No	bNo	No	No	aNo	bYes	bYes	aNo	bYes	aNo	No	No	aNo	aNo	aNo	aYes	No	No	No	No	No	Yes	0	Not done
Posmon	Sep	Mymensingh	Dhobaura	mt45t60y	60	aMale	Married	Below SSC	Farmer	Rural	aYes	bNo	No	No	aNo	bYes	bYes	aNo	bYes	aNo	No	No	aNo	aNo	aNo	No	No	No	No	No	No	No	0	Not done
Posmon	Sep	Mymensingh	Mymen. Sadar	mt45t60y	55	Female	Married	Below SSC	Housewife	Urban	No	bNo	No	No	aNo	aNo	bYes	aNo	bYes	aNo	No	No	aNo	aNo	aNo	No	No	No	No	No	No	No	0	Not done
Posmon	Sep	Mymensingh	Dhobaura	mt45t60y	60	Female	Married	Below SSC	Housewife	Rural	No	bNo	No	No	aNo	aNo	bYes	aNo	bYes	aNo	No	No	aNo	aNo	aNo	aYes	No	No	No	No	No	Yes	0	Not done
Posmon	Sep	Mymensingh	Mymen. Sadar	mt45t60y	60	aMale	Married	Below SSC	Business	Urban	No	bNo	No	No	aNo	bYes	bYes	aNo	bYes	aNo	No	No	aNo	aNo	aNo	No	No	No	No	No	No	No	0	Not done
Posmon	Sep	Mymensingh	Dhobaura	mt45t60y	60	aMale	Married	Below SSC	Farmer	Rural	aYes	bNo	No	No	aNo	bYes	bYes	aNo	bYes	bYes	No	No	aNo	bYes	aNo	No	No	No	No	No	No	No	1	Positive & Sensitive
Posmon	Sep	Mymensingh	Mymen. Sadar	upt25y	25	Female	Married	aSSC and above	Housewife	Urban	No	bNo	No	No	aNo	bYes	bYes	aNo	bYes	aNo	No	No	aNo	aNo	aNo	No	No	No	No	No	No	No	0	Not done
Posmon	Sep	Mymensingh	Mymen. Sadar	mt25t45y	27	Female	Married	aSSC and above	Housewife	Urban	No	bNo	No	No	aNo	aNo	bYes	aNo	bYes	aNo	No	No	aNo	aNo	aNo	No	No	No	No	No	No	No	0	Not done
Posmon	Sep	Mymensingh	Fulbaria	mt45t60y	52	Female	Married	Below SSC	Housewife	Rural	aYes	bNo	No	No	aNo	aNo	bYes	aNo	bYes	aNo	No	No	aNo	aNo	aNo	No	No	No	No	No	No	No	0	Not done
Posmon	Sep	Mymensingh	Nandail	mt25t45y	35	Female	Married	aSSC and above	Housewife	Rural	No	aYes	No	No	bYes	aNo	bYes	bYes	bYes	bYes	No	No	aNo	bYes	aNo	No	No	No	No	No	No	No	1	Positive & Sensitive
Posmon	Oct	Mymensingh	Muktagacha	mt25t45y	34	aMale	Married	Below SSC	Day labor	Rural	No	bNo	No	No	aNo	bYes	bYes	aNo	bYes	aNo	No	No	aNo	aNo	aNo	aYes	No	Yes	No	No	No	No	0	Not done
Posmon	Oct	Mymensingh	Fulbaria	amt60y	75	aMale	Others	Below SSC	Day labor	Rural	No	bNo	No	No	aNo	bYes	bYes	aNo	bYes	bYes	No	Yes	aNo	bYes	aNo	No	No	No	No	No	No	No	1	Positive & Sensitive
Posmon	Oct	Mymensingh	Trishal	amt60y	75	aMale	Married	Below SSC	Farmer	Rural	No	bNo	No	No	aNo	bYes	bYes	aNo	bYes	aNo	No	No	aNo	aNo	aNo	No	No	No	No	No	No	No	0	Not done
Posmon	Oct	Mymensingh	Fulbaria	upt25y	18	aMale	Unmarried	aSSC and above	Students	Rural	aYes	bNo	No	No	bYes	bYes	bYes	bYes	bYes	aNo	No	No	aNo	bYes	aNo	No	No	No	No	No	No	No	1	Not done
Posmon	Oct	Mymensingh	Fulbaria	mt25t45y	26	aMale	Married	aSSC and above	Day labor	Urban	No	bNo	No	No	aNo	bYes	bYes	aNo	bYes	aNo	No	No	aNo	aNo	aNo	No	No	No	No	No	No	No	0	Not done
Posmon	Oct	Mymensingh	Fulbaria	amt60y	70	aMale	Married	Below SSC	Farmer	Rural	No	bNo	No	No	aNo	bYes	bYes	aNo	bYes	aNo	No	No	aNo	bYes	aNo	No	No	No	No	No	No	No	0	Not done
Posmon	Oct	Mymensingh	Mymen. Sadar	amt60y	90	Female	Married	Below SSC	Housewife	Urban	No	bNo	No	No	aNo	aNo	bYes	aNo	bYes	aNo	No	No	aNo	aNo	aNo	No	No	No	No	No	No	No	0	Not done
Posmon	Oct	Mymensingh	Haluaghat	upt25y	17	Female	Unmarried	aSSC and above	Students	Rural	No	bNo	No	No	aNo	aNo	bYes	aNo	bYes	aNo	No	No	aNo	aNo	aNo	No	No	No	No	No	No	No	0	Not done
Posmon	Oct	Mymensingh	Dhobaura	mt45t60y	52	aMale	Married	Below SSC	Farmer	Rural	aYes	aYes	No	Yes	aNo	bYes	bYes	aNo	bYes	aNo	No	No	aNo	aNo	aNo	No	No	No	No	No	No	No	0	Not done
Posmon	Oct	Mymensingh	Tarakanda	mt45t60y	55	Female	Married	Below SSC	Farmer	Rural	aYes	aYes	No	No	aNo	aNo	bYes	aNo	bYes	aNo	No	No	aNo	aNo	aNo	No	No	No	No	No	No	No	0	Not done
Posmon	Oct	Mymensingh	Tarakanda	mt45t60y	55	Female	Married	Below SSC	Housewife	Rural	aYes	aYes	No	No	aNo	aNo	bYes	aNo	bYes	aNo	No	Yes	aNo	aNo	aNo	No	No	No	No	No	No	No	0	Not done
Posmon	Oct	Mymensingh	Muktagacha	upt25y	18	aMale	Unmarried	aSSC and above	Students	Rural	No	bNo	No	No	aNo	bYes	bYes	aNo	bYes	aNo	No	No	aNo	aNo	aNo	aYes	Yes	No	No	No	No	No	0	Not done
Posmon	Oct	Mymensingh	Mymen. Sadar	mt45t60y	48	aMale	Married	Below SSC	Service	Urban	No	bNo	No	No	aNo	bYes	bYes	aNo	bYes	aNo	No	No	aNo	aNo	aNo	aYes	No	No	Yes	No	No	No	0	Not done
Posmon	Oct	Mymensingh	Trishal	mt45t60y	60	Female	Married	Below SSC	Housewife	Rural	aYes	aYes	No	No	aNo	aNo	bYes	aNo	bYes	aNo	No	No	aNo	bYes	aNo	No	No	No	No	No	No	No	0	Not done
Posmon	Oct	Mymensingh	Bhaluka	upt25y	20	aMale	Unmarried	aSSC and above	Students	Rural	aYes	bNo	No	No	aNo	bYes	bYes	aNo	bYes	aNo	Yes	No	bYes	bYes	aNo	No	No	No	No	No	No	No	1	Not done
Posmon	Oct	Mymensingh	Gauripur	mt45t60y	55	aMale	Married	Below SSC	Farmer	Rural	aYes	bNo	No	No	aNo	bYes	bYes	aNo	bYes	aNo	No	Yes	bYes	aNo	aNo	No	No	No	No	No	No	No	1	Positive & Sensitive
Posmon	Oct	Mymensingh	Dhobaura	mt25t45y	35	Female	Married	Below SSC	Housewife	Rural	No	bNo	No	No	aNo	aNo	bYes	aNo	bYes	aNo	No	No	aNo	aNo	aNo	No	No	No	No	No	No	No	0	Not done
Posmon	Oct	Mymensingh	Mymen. Sadar	amt60y	65	aMale	Married	Below SSC	Service	Urban	No	bNo	No	No	aNo	bYes	bYes	aNo	bYes	aNo	No	No	aNo	aNo	bYes	aYes	No	No	Yes	No	No	No	0	Not done
Posmon	Oct	Mymensingh	Dhobaura	upt25y	15	aMale	Unmarried	Below SSC	Students	Rural	aYes	bNo	No	No	aNo	aNo	bYes	bYes	bYes	aNo	No	No	aNo	aNo	aNo	No	No	No	No	No	No	No	0	Not done
Posmon	Oct	Mymensingh	Mymen. Sadar	mt25t45y	30	aMale	Married	Below SSC	Day labor	Urban	No	bNo	No	No	aNo	bYes	bYes	aNo	bYes	aNo	No	No	aNo	aNo	aNo	No	No	No	No	No	No	No	0	Not done
Posmon	Oct	Mymensingh	Dhobaura	mt45t60y	60	Female	Married	Below SSC	Housewife	Rural	aYes	bNo	No	No	aNo	aNo	bYes	aNo	bYes	aNo	No	No	aNo	bYes	aNo	No	No	No	No	No	No	No	0	Not done
Posmon	Oct	Mymensingh	Gauripur	mt25t45y	30	aMale	Married	aSSC and above	Service	Rural	No	bNo	No	No	aNo	bYes	bYes	aNo	bYes	aNo	No	No	aNo	aNo	bYes	No	No	No	No	No	No	No	0	Not done
Posmon	Oct	Mymensingh	Haluaghat	amt60y	65	aMale	Married	aSSC and above	Business	Urban	No	bNo	No	No	aNo	bYes	bYes	aNo	bYes	aNo	No	No	aNo	aNo	aNo	No	No	No	No	No	No	No	0	Not done
Posmon	Oct	Mymensingh	Dhobaura	amt60y	70	aMale	Married	Below SSC	Farmer	Rural	aYes	bNo	No	No	aNo	bYes	bYes	aNo	bYes	aNo	Yes	No	aNo	bYes	aNo	No	No	No	No	No	No	Yes	0	Not done
Posmon	Oct	Mymensingh	Mymen. Sadar	amt60y	76	Female	Others	Below SSC	Housewife	Rural	aYes	bNo	No	No	aNo	aNo	bYes	bYes	bYes	aNo	No	No	aNo	aNo	aNo	No	No	No	No	No	No	No	0	Not done
Posmon	Oct	Mymensingh	Trishal	mt25t45y	28	aMale	Married	aSSC and above	Service	Rural	aYes	bNo	No	No	aNo	bYes	bYes	aNo	bYes	aNo	No	No	aNo	aNo	aNo	No	No	No	No	No	No	No	1	Positive & Sensitive
Posmon	Oct	Mymensingh	Mymen. Sadar	amt60y	70	aMale	Married	Below SSC	Farmer	Urban	No	bNo	No	No	aNo	bYes	bYes	aNo	bYes	aNo	No	No	aNo	aNo	aNo	aYes	No	No	No	No	No	Yes	0	Not done
Posmon	Oct	Mymensingh	Gafargaon	upt25y	25	aMale	Unmarried	aSSC and above	Students	Rural	No	bNo	No	No	aNo	bYes	bYes	aNo	bYes	aNo	No	No	aNo	aNo	aNo	No	No	No	No	No	No	No	0	Not done
Posmon	Oct	Mymensingh	Gafargaon	amt60y	65	aMale	Married	Below SSC	Farmer	Rural	aYes	aYes	No	No	aNo	bYes	bYes	aNo	bYes	aNo	No	No	aNo	aNo	aNo	aYes	Yes	No	No	No	No	No	0	Not done
Posmon	Oct	Mymensingh	Dhobaura	upt25y	17	aMale	Unmarried	Below SSC	Day labor	Rural	aYes	bNo	No	No	aNo	bYes	bYes	aNo	bYes	aNo	No	No	aNo	aNo	aNo	No	No	No	No	No	No	No	0	Not done
Posmon	Oct	Mymensingh	Gauripur	mt45t60y	58	aMale	Married	Below SSC	Farmer	Rural	No	bNo	No	No	aNo	bYes	bYes	aNo	bYes	aNo	No	No	bYes	aNo	aNo	No	No	No	No	No	No	No	0	Not done
Posmon	Oct	Mymensingh	Mymen. Sadar	mt45t60y	50	aMale	Married	Below SSC	Service	Urban	No	bNo	No	No	aNo	bYes	bYes	aNo	bYes	aNo	No	No	aNo	aNo	aNo	aYes	No	No	Yes	No	No	No	0	Not done
Posmon	Oct	Mymensingh	Haluaghat	upt25y	5	aMale	Unmarried	Below SSC	Students	Rural	aYes	bNo	No	No	aNo	aNo	bYes	bYes	bYes	aNo	No	No	aNo	aNo	aNo	No	No	No	No	No	No	No	0	Not done
Posmon	Oct	Mymensingh	Fulbaria	amt60y	70	aMale	Married	Below SSC	Farmer	Rural	aYes	bNo	No	No	aNo	bYes	bYes	aNo	bYes	aNo	No	No	bYes	bYes	aNo	No	No	No	No	No	No	No	0	Not done
Posmon	Oct	Mymensingh	Gafargaon	mt45t60y	50	aMale	Married	Below SSC	Farmer	Rural	aYes	aYes	No	No	aNo	bYes	bYes	aNo	bYes	aNo	No	No	aNo	aNo	aNo	No	No	No	No	No	No	No	0	Not done
Posmon	Oct	Mymensingh	Dhobaura	amt60y	65	aMale	Married	Below SSC	Farmer	Rural	aYes	aYes	aYes	Yes	bYes	bYes	bYes	bYes	bYes	aNo	No	No	bYes	bYes	aNo	No	No	No	No	No	No	No	0	Not done
Posmon	Oct	Mymensingh	Mymen. Sadar	mt45t60y	52	Female	Married	Below SSC	Housewife	Urban	No	bNo	No	No	aNo	aNo	bYes	aNo	bYes	aNo	No	No	aNo	bYes	aNo	No	No	No	No	No	No	No	0	Not done
Posmon	Oct	Mymensingh	Fulbaria	upt25y	20	Female	Unmarried	aSSC and above	Students	Rural	aYes	bNo	No	No	aNo	aNo	bYes	aNo	bYes	aNo	Yes	No	aNo	aNo	aNo	No	No	No	No	No	No	No	0	Not done
Posmon	Oct	Mymensingh	Muktagacha	upt25y	25	Female	Married	aSSC and above	Housewife	Urban	No	bNo	No	No	aNo	aNo	bYes	aNo	bYes	aNo	No	No	aNo	aNo	aNo	No	No	No	No	No	No	No	0	Not done
aWin	Dec	Mymensingh	Ishwarganj	mt45t60y	60	aMale	Married	aSSC and above	Business	Urban	No	bNo	No	No	aNo	bYes	bYes	aNo	bYes	aNo	No	No	aNo	bYes	aNo	aYes	No	No	Yes	No	No	No	0	Not done
aWin	Dec	Mymensingh	Gauripur	mt45t60y	60	aMale	Married	aSSC and above	Business	Urban	No	bNo	No	No	aNo	bYes	bYes	aNo	bYes	aNo	No	No	aNo	aNo	aNo	No	No	No	No	No	No	No	0	Not done
aWin	Dec	Mymensingh	Mymen. Sadar	upt25y	17	Female	Married	aSSC and above	Housewife	Urban	No	bNo	No	No	aNo	aNo	bYes	aNo	bYes	aNo	No	No	aNo	aNo	aNo	No	No	No	No	No	No	No	0	Not done
aWin	Dec	Mymensingh	Gafargaon	upt25y	6	Female	Unmarried	Below SSC	Students	Rural	aYes	bNo	No	No	aNo	aNo	bYes	aNo	bYes	aNo	No	No	aNo	aNo	aNo	No	No	No	No	No	No	No	0	Not done
aWin	Dec	Mymensingh	Bhaluka	mt25t45y	26	Female	Married	aSSC and above	Housewife	Rural	aYes	bNo	No	No	aNo	aNo	bYes	aNo	bYes	aNo	Yes	No	aNo	aNo	aNo	No	No	No	No	No	No	No	0	Not done
aWin	Dec	Mymensingh	Mymen. Sadar	amt60y	65	aMale	Married	aSSC and above	Business	Urban	No	bNo	No	No	aNo	bYes	bYes	aNo	bYes	aNo	No	No	aNo	bYes	aNo	aYes	No	No	Yes	No	No	No	0	Not done
aWin	Dec	Mymensingh	Haluaghat	amt60y	65	aMale	Married	aSSC and above	Business	Urban	No	bNo	No	No	aNo	bYes	bYes	aNo	bYes	aNo	No	Yes	aNo	aNo	aNo	No	No	No	No	No	No	No	0	Not done
aWin	Dec	Mymensingh	Fulpur	amt60y	62	aMale	Married	Below SSC	Farmer	Rural	aYes	bNo	No	No	aNo	bYes	bYes	aNo	bYes	aNo	No	No	aNo	bYes	aNo	No	No	No	No	No	No	No	0	Not done
aWin	Dec	Mymensingh	Mymen. Sadar	mt25t45y	45	aMale	Married	aSSC and above	Business	Urban	No	bNo	No	No	aNo	bYes	bYes	aNo	bYes	bYes	No	No	aNo	bYes	aNo	No	No	No	No	No	No	No	1	Positive & Sensitive
aWin	Dec	Mymensingh	Mymen. Sadar	mt25t45y	35	aMale	Married	aSSC and above	Service	Urban	No	bNo	No	No	aNo	bYes	bYes	aNo	bYes	aNo	No	No	aNo	aNo	aNo	No	No	No	No	No	No	No	0	Not done
aWin	Dec	Mymensingh	Bhaluka	upt25y	22	aMale	Married	aSSC and above	Service	Urban	No	bNo	No	No	aNo	bYes	bYes	aNo	bYes	aNo	No	No	aNo	aNo	aNo	No	No	No	No	No	No	No	0	Not done
aWin	Dec	Mymensingh	Gauripur	mt45t60y	58	aMale	Married	aSSC and above	Service	Urban	No	bNo	No	No	aNo	bYes	bYes	aNo	bYes	aNo	No	No	aNo	aNo	aNo	No	No	No	No	No	No	No	0	Not done
aWin	Dec	Mymensingh	Muktagacha	mt25t45y	28	aMale	Married	aSSC and above	Business	Urban	No	bNo	No	No	aNo	aNo	bYes	aNo	bYes	aNo	No	No	aNo	aNo	aNo	No	No	No	No	No	No	No	0	Not done
aWin	Dec	Mymensingh	Mymen. Sadar	amt60y	80	Female	Married	Below SSC	Housewife	Rural	No	bNo	No	No	aNo	aNo	bYes	bYes	bYes	aNo	No	No	aNo	aNo	aNo	aYes	Yes	No	No	No	No	No	0	Not done
	Mar	Mymensingh	Mymen. Sadar	mt25t45y	30	aMale	Married	Below SSC	Service	Rural	aYes	aYes	aYes	Yes	aNo	bYes	aNo	aNo	aNo	aNo	No	No	aNo	aNo	aNo	No	No	No	No	No	No	No	0	Not done
Premon	Mar	Mymensingh	Mymen. Sadar	mt45t60y	55	aMale	Married	Below SSC	Service	Rural	aYes	aYes	aYes	Yes	aNo	bYes	aNo	aNo	aNo	aNo	No	No	aNo	aNo	aNo	aYes	No	No	Yes	No	No	No	0	Not done
Premon	Mar	Mymensingh	Mymen. Sadar	upt25y	19	aMale	Unmarried	aSSC and above	Service	Rural	aYes	aYes	aYes	Yes	aNo	bYes	aNo	aNo	aNo	aNo	No	No	aNo	aNo	aNo	No	No	No	No	No	No	No	0	Not done
Premon	Mar	Mymensingh	Mymen. Sadar	upt25y	22	aMale	Married	aSSC and above	Service	Rural	aYes	aYes	aYes	Yes	aNo	bYes	aNo	aNo	aNo	aNo	No	No	aNo	aNo	aNo	No	No	No	No	No	No	No	0	Not done
Premon	Mar	Mymensingh	Mymen. Sadar	mt25t45y	40	aMale	Married	Below SSC	Service	Rural	aYes	aYes	aYes	Yes	aNo	bYes	aNo	aNo	aNo	aNo	No	No	aNo	aNo	aNo	No	No	No	No	No	No	No	0	Not done
Premon	Mar	Mymensingh	Mymen. Sadar	upt25y	25	aMale	Married	aSSC and above	Service	Rural	aYes	aYes	aYes	Yes	aNo	bYes	aNo	aNo	aNo	aNo	No	No	aNo	aNo	aNo	No	No	No	No	No	No	No	0	Not done
Premon	Mar	Mymensingh	Mymen. Sadar	mt25t45y	45	aMale	Married	Below SSC	Service	Rural	aYes	aYes	aYes	Yes	aNo	bYes	aNo	aNo	aNo	aNo	No	No	aNo	aNo	aNo	No	No	No	No	No	No	No	0	Not done
Premon	Mar	Mymensingh	Mymen. Sadar	mt25t45y	36	aMale	Married	Below SSC	Service	Rural	aYes	aYes	aYes	Yes	aNo	bYes	aNo	aNo	aNo	aNo	No	No	aNo	aNo	aNo	No	No	No	No	No	No	No	0	Not done
Premon	Mar	Mymensingh	Mymen. Sadar	mt25t45y	30	aMale	Married	Below SSC	Service	Rural	aYes	aYes	aYes	Yes	aNo	bYes	aNo	aNo	aNo	aNo	No	No	aNo	aNo	aNo	No	No	No	No	No	No	No	0	Not done
Premon	Mar	Mymensingh	Mymen. Sadar	mt25t45y	30	aMale	Married	Below SSC	Service	Rural	aYes	aYes	aYes	Yes	aNo	bYes	aNo	aNo	aNo	aNo	No	No	aNo	aNo	aNo	No	No	No	No	No	No	No	0	Not done
Premon	Mar	Mymensingh	Mymen. Sadar	mt25t45y	26	aMale	Married	Below SSC	Service	Rural	aYes	aYes	aYes	Yes	aNo	bYes	aNo	aNo	aNo	aNo	No	No	aNo	aNo	aNo	No	No	No	No	No	No	No	0	Not done
Premon	Mar	Mymensingh	Mymen. Sadar	upt25y	24	aMale	Married	Below SSC	Service	Rural	aYes	aYes	aYes	Yes	aNo	bYes	aNo	aNo	aNo	aNo	No	No	aNo	aNo	aNo	No	No	No	No	No	No	No	0	Not done
Premon	Mar	Mymensingh	Mymen. Sadar	mt25t45y	40	aMale	Married	Below SSC	Service	Rural	aYes	aYes	aYes	Yes	aNo	bYes	aNo	aNo	aNo	aNo	No	No	aNo	aNo	aNo	No	No	No	No	No	No	No	0	Not done
Premon	Mar	Mymensingh	Mymen. Sadar	upt25y	18	aMale	Unmarried	aSSC and above	Service	Rural	aYes	aYes	aYes	Yes	aNo	bYes	aNo	aNo	aNo	aNo	No	No	aNo	aNo	aNo	No	No	No	No	No	No	No	0	Not done
Premon	Mar	Mymensingh	Mymen. Sadar	mt45t60y	50	aMale	Married	Below SSC	Service	Rural	aYes	aYes	aYes	Yes	aNo	bYes	aNo	aNo	aNo	aNo	No	No	aNo	aNo	aNo	aYes	No	No	No	No	No	Yes	0	Not done
Premon	Mar	Mymensingh	Mymen. Sadar	mt25t45y	42	aMale	Married	Below SSC	Service	Rural	aYes	aYes	aYes	Yes	aNo	bYes	aNo	aNo	aNo	aNo	No	No	aNo	aNo	aNo	No	No	No	No	No	No	No	0	Not done
Premon	Mar	Mymensingh	Mymen. Sadar	mt25t45y	38	aMale	Married	Below SSC	Service	Rural	aYes	aYes	aYes	Yes	aNo	bYes	aNo	aNo	aNo	aNo	No	No	aNo	aNo	aNo	No	No	No	No	No	No	No	0	Not done
Posmon	Sep	Mymensingh	Bhaluka	mt25t45y	28	Female	Married	aSSC and above	Housewife	Urban	No	bNo	No	No	aNo	aNo	aNo	aNo	aNo	aNo	No	No	aNo	aNo	aNo	No	No	No	No	No	No	No	0	Not done
Mon	Aug	Sirajganj	Kamarkhanda	amt60y	65	aMale	Married	Below SSC	Business	Rural	No	bNo	No	No	bYes	bYes	bYes	aNo	bYes	aNo	No	No	bYes	bYes	aNo	No	No	No	No	No	No	No	1	Positive & Sensitive
Mon	Aug	Sirajganj	Kamarkhanda	mt45t60y	50	Female	Married	Below SSC	Housewife	Rural	aYes	aYes	No	No	bYes	aNo	bYes	aNo	bYes	aNo	No	No	aNo	bYes	aNo	No	No	No	No	No	No	No	1	Positive & Sensitive
Mon	Aug	Sirajganj	Kamarkhanda	mt25t45y	30	Female	Married	Below SSC	Housewife	Rural	aYes	bNo	No	No	aNo	aNo	bYes	aNo	bYes	aNo	No	No	aNo	aNo	aNo	No	No	No	No	No	No	No	0	Not done
Mon	Aug	Sirajganj	Kamarkhanda	upt25y	25	aMale	Married	Below SSC	Farmer	Rural	No	bNo	No	No	aNo	bYes	bYes	bYes	aNo	aNo	No	No	aNo	aNo	aNo	No	No	No	No	No	No	No	0	Not done
Mon	Aug	Sirajganj	Kamarkhanda	upt25y	18	aMale	Unmarried	aSSC and above	Students	Rural	No	bNo	No	No	aNo	bYes	bYes	bYes	aNo	aNo	No	No	aNo	aNo	aNo	No	No	No	No	No	No	No	0	Not done
Mon	Aug	Sirajganj	Kamarkhanda	amt60y	89	aMale	Married	Below SSC	aMinor_elderly	Rural	aYes	bNo	No	No	aNo	bYes	bYes	aNo	bYes	aNo	No	No	aNo	aNo	aNo	aYes	No	No	Yes	No	No	No	0	Not done
Mon	Aug	Sirajganj	Kamarkhanda	amt60y	72	aMale	Married	Below SSC	Farmer	Rural	aYes	bNo	No	No	aNo	bYes	bYes	bYes	bYes	aNo	No	No	aNo	aNo	aNo	No	No	No	No	No	No	No	0	Not done
Mon	Aug	Sirajganj	Kamarkhanda	upt25y	18	Female	Unmarried	aSSC and above	Students	Urban	No	bNo	No	No	aNo	aNo	bYes	aNo	aNo	aNo	No	No	aNo	aNo	aNo	No	No	No	No	No	No	No	0	Not done
Mon	Aug	Sirajganj	Kamarkhanda	amt60y	70	aMale	Married	aSSC and above	Farmer	Rural	aYes	aYes	No	No	aNo	bYes	bYes	bYes	bYes	aNo	No	Yes	aNo	aNo	aNo	No	No	No	No	No	No	No	0	Not done
Mon	Aug	Sirajganj	Kamarkhanda	mt45t60y	50	aMale	Married	Below SSC	Farmer	Rural	aYes	aYes	No	No	aNo	bYes	bYes	aNo	aNo	aNo	No	No	aNo	aNo	aNo	No	No	No	No	No	No	No	0	Not done
Mon	Aug	Sirajganj	Kamarkhanda	mt25t45y	40	Female	Married	Below SSC	Housewife	Rural	No	bNo	No	No	aNo	aNo	bYes	aNo	bYes	aNo	No	No	aNo	aNo	aNo	No	No	No	No	No	No	No	0	Not done
Mon	Aug	Sirajganj	Kamarkhanda	mt45t60y	55	aMale	Married	Below SSC	Farmer	Rural	aYes	aYes	No	No	aNo	bYes	bYes	aNo	aNo	aNo	No	No	aNo	aNo	aNo	No	No	No	No	No	No	No	0	Negative
Mon	Aug	Sirajganj	Kamarkhanda	mt25t45y	45	Female	Married	aSSC and above	Housewife	Urban	No	bNo	No	No	aNo	aNo	bYes	aNo	bYes	aNo	No	No	aNo	aNo	aNo	No	No	No	No	No	No	No	0	Negative
Mon	Aug	Sirajganj	Kamarkhanda	mt25t45y	45	Female	Married	aSSC and above	Housewife	Urban	No	bNo	No	No	aNo	aNo	bYes	aNo	bYes	aNo	No	No	aNo	aNo	aNo	No	No	No	No	No	No	No	0	Negative
Mon	Aug	Sirajganj	Kamarkhanda	mt45t60y	50	Female	Unmarried	Below SSC	Housewife	Rural	No	bNo	No	No	aNo	aNo	bYes	aNo	bYes	aNo	No	No	aNo	aNo	aNo	No	No	No	No	No	No	No	0	Negative
Mon	Aug	Sirajganj	Kamarkhanda	mt25t45y	35	aMale	Married	aSSC and above	Farmer	Rural	aYes	aYes	No	No	aNo	bYes	bYes	aNo	bYes	aNo	No	No	aNo	aNo	aNo	aYes	No	Yes	No	No	No	No	0	Negative
Mon	Aug	Sirajganj	Kamarkhanda	mt25t45y	45	Female	Married	Below SSC	Housewife	Rural	No	bNo	No	No	aNo	aNo	bYes	aNo	bYes	aNo	No	No	aNo	aNo	aNo	aYes	No	No	Yes	No	No	No	0	Negative
Mon	Aug	Sirajganj	Kamarkhanda	mt25t45y	45	aMale	Married	aSSC and above	Farmer	Rural	aYes	aYes	No	No	aNo	bYes	bYes	bYes	bYes	aNo	No	No	aNo	bYes	aNo	No	No	No	No	No	No	No	0	Negative
Mon	Aug	Sirajganj	Kamarkhanda	amt60y	72	Female	Married	aSSC and above	Housewife	Urban	No	bNo	No	No	aNo	aNo	bYes	aNo	bYes	aNo	No	No	aNo	aNo	aNo	aYes	No	No	Yes	No	No	No	0	Negative
Mon	Aug	Sirajganj	Kamarkhanda	mt45t60y	50	Female	Married	Below SSC	Housewife	Rural	No	bNo	No	No	aNo	aNo	bYes	aNo	aNo	aNo	No	Yes	aNo	aNo	aNo	No	No	No	No	No	No	No	0	Not done
Mon	Aug	Sirajganj	Kamarkhanda	mt45t60y	55	Female	Married	Below SSC	Housewife	Rural	No	bNo	No	No	aNo	aNo	bYes	aNo	aNo	aNo	No	No	aNo	aNo	aNo	No	No	No	No	No	No	No	0	Not done
Mon	Aug	Sirajganj	Kamarkhanda	mt25t45y	35	aMale	Married	Below SSC	Business	Rural	No	bNo	No	No	aNo	bYes	bYes	aNo	bYes	bYes	No	No	aNo	aNo	aNo	No	No	No	No	No	No	No	0	Not done
Mon	Aug	Sirajganj	Kamarkhanda	mt25t45y	40	Female	Married	Below SSC	Housewife	Rural	No	bNo	No	No	aNo	aNo	bYes	aNo	aNo	aNo	No	Yes	aNo	aNo	aNo	No	No	No	No	No	No	No	0	Not done
Mon	Aug	Sirajganj	Kamarkhanda	mt25t45y	38	aMale	Married	Below SSC	Farmer	Rural	No	bNo	No	No	aNo	aNo	bYes	aNo	bYes	aNo	No	No	aNo	aNo	aNo	No	No	No	No	No	No	No	0	Not done
Mon	Aug	Sirajganj	Kamarkhanda	upt25y	22	Female	Married	aSSC and above	Housewife	Urban	No	bNo	No	No	aNo	aNo	bYes	aNo	aNo	aNo	No	No	aNo	aNo	aNo	No	No	No	No	No	No	No	0	Not done
Mon	Aug	Sirajganj	Kamarkhanda	mt45t60y	60	Female	Married	Below SSC	Housewife	Urban	No	bNo	No	No	aNo	aNo	bYes	aNo	bYes	aNo	No	No	aNo	aNo	aNo	aYes	No	No	No	No	No	Yes	0	Not done
Mon	Aug	Sirajganj	Kamarkhanda	mt45t60y	50	Female	Married	Below SSC	Housewife	Rural	No	bNo	No	No	aNo	aNo	bYes	aNo	bYes	aNo	No	No	aNo	aNo	aNo	No	No	No	No	No	No	No	0	Not done
Mon	Aug	Sirajganj	Kamarkhanda	mt25t45y	34	aMale	Married	Below SSC	Farmer	Rural	aYes	aYes	No	No	aNo	bYes	bYes	aNo	bYes	aNo	No	No	aNo	aNo	aNo	No	No	No	No	No	No	No	0	Not done
Mon	Aug	Sirajganj	Kamarkhanda	mt45t60y	50	aMale	Married	aSSC and above	Business	Urban	No	bNo	No	No	aNo	aNo	aNo	aNo	aNo	aNo	No	No	aNo	bYes	aNo	aYes	No	No	No	No	No	Yes	0	Not done
Mon	Aug	Sirajganj	Kamarkhanda	mt25t45y	30	aMale	Married	Below SSC	Farmer	Rural	No	bNo	No	No	aNo	bYes	bYes	aNo	bYes	aNo	No	No	aNo	aNo	aNo	No	No	No	No	No	No	No	0	Not done
Posmon	Nov	Sirajganj	Kazipur	mt45t60y	60	aMale	Married	Below SSC	Farmer	Rural	No	bNo	No	No	aNo	bYes	bYes	aNo	bYes	aNo	No	No	aNo	aNo	aNo	aYes	Yes	No	No	No	No	No	0	Not done
Posmon	Nov	Sirajganj	Kazipur	mt45t60y	60	aMale	Others	Below SSC	Farmer	Rural	No	bNo	No	No	aNo	bYes	bYes	aNo	bYes	aNo	No	No	aNo	aNo	aNo	No	No	No	No	No	No	No	0	Not done
Posmon	Nov	Sirajganj	Kazipur	mt45t60y	48	aMale	Married	Below SSC	Farmer	Rural	No	bNo	No	No	aNo	bYes	bYes	aNo	bYes	aNo	No	No	aNo	bYes	aNo	No	No	No	No	No	No	No	0	Not done
Posmon	Nov	Sirajganj	Kazipur	mt45t60y	50	aMale	Married	Below SSC	Farmer	Rural	No	bNo	No	No	bYes	bYes	bYes	aNo	bYes	aNo	No	No	aNo	aNo	aNo	No	No	No	No	No	No	No	0	Not done
Posmon	Nov	Sirajganj	Kazipur	mt45t60y	50	aMale	Married	Below SSC	Farmer	Rural	No	bNo	No	No	bYes	bYes	bYes	aNo	bYes	bYes	No	No	aNo	bYes	aNo	No	No	No	No	No	No	No	1	Positive & Sensitive
Posmon	Nov	Sirajganj	Kazipur	amt60y	75	aMale	Others	Below SSC	aMinor_elderly	Rural	No	bNo	No	No	bYes	bYes	bYes	aNo	bYes	bYes	No	No	aNo	bYes	bYes	No	No	No	No	No	No	No	0	Not done
Posmon	Nov	Sirajganj	Kazipur	upt25y	22	aMale	Married	Below SSC	Farmer	Rural	No	bNo	No	No	aNo	aNo	bYes	aNo	bYes	aNo	No	No	aNo	aNo	aNo	No	No	No	No	No	No	No	0	Not done
Posmon	Nov	Sirajganj	Kazipur	upt25y	20	Female	Married	Below SSC	Housewife	Rural	No	bNo	No	No	aNo	aNo	bYes	aNo	aNo	aNo	No	No	aNo	aNo	aNo	No	No	No	No	No	No	No	0	Not done
Posmon	Nov	Sirajganj	Kazipur	amt60y	90	aMale	Others	Below SSC	aMinor_elderly	Rural	No	bNo	No	No	aNo	bYes	bYes	aNo	bYes	aNo	No	No	aNo	bYes	aNo	No	No	No	No	No	No	No	0	Not done
Posmon	Nov	Sirajganj	Kazipur	mt25t45y	32	aMale	Married	Below SSC	Farmer	Rural	No	bNo	No	No	aNo	aNo	bYes	aNo	bYes	aNo	No	No	aNo	aNo	aNo	No	No	No	No	No	No	No	0	Not done
Posmon	Nov	Sirajganj	Kazipur	mt25t45y	35	Female	Married	Below SSC	Housewife	Rural	No	bNo	No	No	bYes	aNo	bYes	aNo	bYes	aNo	No	No	aNo	aNo	aNo	No	No	No	No	No	No	No	1	Positive & Sensitive
Posmon	Nov	Sirajganj	Kazipur	upt25y	20	aMale	Unmarried	aSSC and above	Students	Rural	No	bNo	No	No	bYes	aNo	bYes	aNo	aNo	aNo	No	No	aNo	aNo	aNo	No	No	No	No	No	No	No	0	Not done
Posmon	Nov	Sirajganj	Kazipur	amt60y	69	aMale	Others	Below SSC	Day labor	Rural	No	bNo	No	No	aNo	aNo	aNo	aNo	aNo	aNo	No	No	aNo	aNo	aNo	No	No	No	No	No	No	No	0	Not done
Posmon	Nov	Sirajganj	Kazipur	amt60y	100	aMale	Others	Below SSC	aMinor_elderly	Rural	No	bNo	No	No	aNo	bYes	bYes	aNo	aNo	aNo	No	No	aNo	aNo	aNo	No	No	No	No	No	No	No	0	Not done
Posmon	Nov	Sirajganj	Kazipur	mt25t45y	34	aMale	Married	Below SSC	Farmer	Rural	No	bNo	No	No	aNo	bYes	bYes	aNo	bYes	aNo	No	No	aNo	aNo	aNo	No	No	No	No	No	No	No	0	Not done
Posmon	Nov	Sirajganj	Kazipur	mt45t60y	46	aMale	Married	aSSC and above	Farmer	Rural	No	bNo	No	No	aNo	bYes	bYes	aNo	bYes	aNo	No	No	aNo	aNo	aNo	No	No	No	No	No	No	No	0	Not done
Posmon	Nov	Sirajganj	Kazipur	mt25t45y	30	aMale	Married	Below SSC	Farmer	Rural	aYes	aYes	No	No	aNo	bYes	bYes	aNo	bYes	aNo	No	No	aNo	aNo	aNo	No	No	No	No	No	No	No	0	Not done
Posmon	Nov	Sirajganj	Kazipur	mt25t45y	45	aMale	Married	Below SSC	Farmer	Rural	No	bNo	No	No	aNo	aNo	bYes	aNo	bYes	aNo	No	No	aNo	aNo	aNo	aYes	No	No	Yes	No	No	No	0	Not done
Posmon	Nov	Sirajganj	Kazipur	mt25t45y	45	aMale	Married	aSSC and above	Service	Urban	No	bNo	No	No	bYes	bYes	bYes	aNo	bYes	aNo	No	No	aNo	aNo	aNo	No	No	No	No	No	No	No	1	Positive & Resistant
Posmon	Nov	Sirajganj	Kazipur	mt25t45y	38	aMale	Married	Below SSC	Farmer	Rural	No	bNo	No	No	aNo	aNo	bYes	aNo	bYes	aNo	No	No	aNo	aNo	aNo	No	No	No	No	No	No	No	0	Not done
Posmon	Nov	Sirajganj	Kazipur	mt45t60y	57	aMale	Married	Below SSC	Farmer	Rural	No	bNo	No	No	aNo	bYes	bYes	aNo	bYes	aNo	No	No	aNo	aNo	aNo	No	No	No	No	No	No	No	0	Not done
Posmon	Nov	Sirajganj	Kazipur	amt60y	70	aMale	Married	Below SSC	aMinor_elderly	Rural	No	bNo	No	No	aNo	bYes	bYes	aNo	bYes	aNo	No	No	bYes	bYes	aNo	No	No	No	No	No	No	No	0	Not done
Posmon	Nov	Sirajganj	Kazipur	amt60y	70	aMale	Married	Below SSC	aMinor_elderly	Rural	No	bNo	No	No	aNo	bYes	bYes	aNo	bYes	aNo	No	No	aNo	aNo	aNo	No	No	No	No	No	No	No	1	Positive & Sensitive
Posmon	Nov	Sirajganj	Kazipur	upt25y	20	aMale	Unmarried	aSSC and above	Business	Urban	No	bNo	No	No	aNo	aNo	bYes	aNo	bYes	aNo	No	No	aNo	aNo	aNo	No	No	No	No	No	No	No	0	Not done
Posmon	Nov	Sirajganj	Kazipur	amt60y	65	aMale	Married	Below SSC	Farmer	Rural	No	bNo	No	No	bYes	bYes	bYes	aNo	bYes	aNo	No	Yes	aNo	aNo	aNo	No	No	No	No	No	No	No	0	Not done
Posmon	Nov	Sirajganj	Kazipur	mt45t60y	55	Female	Married	Below SSC	Housewife	Rural	No	bNo	No	No	aNo	aNo	bYes	aNo	bYes	aNo	No	No	aNo	aNo	aNo	aYes	No	No	Yes	No	No	No	0	Not done
Posmon	Nov	Sirajganj	Kazipur	mt45t60y	55	Female	Married	Below SSC	Housewife	Rural	No	bNo	No	No	aNo	aNo	bYes	aNo	bYes	aNo	No	No	aNo	aNo	aNo	No	No	No	No	No	No	No	0	Not done
Posmon	Nov	Sirajganj	Kazipur	amt60y	65	Female	Married	Below SSC	Housewife	Rural	No	bNo	No	No	aNo	aNo	bYes	aNo	bYes	aNo	No	No	aNo	aNo	aNo	No	No	No	No	No	No	No	0	Not done
Posmon	Nov	Sirajganj	Kazipur	mt45t60y	50	aMale	Married	Below SSC	Farmer	Rural	No	bNo	No	No	aNo	bYes	bYes	aNo	bYes	aNo	No	No	aNo	aNo	aNo	No	No	No	No	No	No	No	0	Not done
Posmon	Nov	Sirajganj	Kazipur	upt25y	6	aMale	Unmarried	Below SSC	Students	Rural	aYes	bNo	No	No	aNo	aNo	bYes	aNo	bYes	aNo	No	No	aNo	aNo	aNo	No	No	No	No	No	No	No	0	Not done
Posmon	Nov	Sirajganj	Kazipur	amt60y	67	Female	Married	Below SSC	Housewife	Rural	No	bNo	No	No	aNo	aNo	bYes	aNo	bYes	aNo	No	No	aNo	aNo	aNo	No	No	No	No	No	No	No	0	Not done
Posmon	Nov	Sirajganj	Kazipur	upt25y	25	Female	Married	aSSC and above	Business	Urban	No	bNo	No	No	aNo	aNo	bYes	aNo	bYes	aNo	No	No	aNo	aNo	aNo	No	No	No	No	No	No	No	0	Not done
Posmon	Nov	Sirajganj	Kazipur	upt25y	25	Female	Married	aSSC and above	Housewife	Urban	No	bNo	No	No	aNo	aNo	aNo	aNo	bYes	aNo	No	No	aNo	aNo	aNo	No	No	No	No	No	No	No	0	Not done
Posmon	Nov	Sirajganj	Kazipur	mt25t45y	27	aMale	Married	Below SSC	Farmer	Rural	No	bNo	No	No	aNo	bYes	aNo	bYes	bYes	bYes	No	No	aNo	aNo	aNo	No	No	No	No	No	No	No	0	Not done
Posmon	Nov	Sirajganj	Kazipur	mt25t45y	30	aMale	Married	Below SSC	Farmer	Rural	No	bNo	No	No	aNo	bYes	bYes	aNo	bYes	aNo	No	No	aNo	aNo	aNo	No	No	No	No	No	No	No	0	Not done
Posmon	Nov	Sirajganj	Kazipur	mt25t45y	28	aMale	Unmarried	aSSC and above	Students	Urban	No	bNo	No	No	aNo	bYes	bYes	aNo	aNo	aNo	No	No	aNo	aNo	aNo	No	No	No	No	No	No	No	0	Not done
Posmon	Nov	Sirajganj	Kazipur	amt60y	65	aMale	Married	Below SSC	Farmer	Rural	No	bNo	No	No	aNo	bYes	bYes	aNo	bYes	aNo	No	No	aNo	bYes	aNo	No	No	No	No	No	No	No	0	Not done
Posmon	Nov	Sirajganj	Kazipur	mt25t45y	40	Female	Married	Below SSC	Housewife	Rural	No	bNo	No	No	aNo	aNo	bYes	aNo	bYes	aNo	No	No	aNo	aNo	aNo	No	No	No	No	No	No	No	0	Not done
Posmon	Nov	Sirajganj	Kazipur	mt25t45y	40	aMale	Married	Below SSC	Farmer	Rural	No	bNo	No	No	aNo	bYes	bYes	aNo	bYes	aNo	No	No	aNo	aNo	aNo	No	No	No	No	No	No	No	0	Not done
Posmon	Nov	Sirajganj	Kazipur	mt45t60y	52	aMale	Married	Below SSC	Farmer	Rural	aYes	aYes	No	No	aNo	bYes	bYes	aNo	bYes	aNo	No	No	aNo	aNo	aNo	aYes	No	No	No	No	No	Yes	0	Not done
Posmon	Nov	Sirajganj	Kazipur	upt25y	24	Female	Married	Below SSC	Service	Urban	No	bNo	No	No	aNo	aNo	bYes	aNo	bYes	aNo	No	No	bYes	aNo	aNo	No	No	No	No	No	No	No	0	Not done
Posmon	Nov	Sirajganj	Kazipur	mt25t45y	35	aMale	Married	aSSC and above	Service	Urban	No	bNo	No	No	aNo	bYes	bYes	aNo	bYes	aNo	No	No	aNo	aNo	aNo	No	No	No	No	No	No	No	0	Not done
Posmon	Nov	Sirajganj	Kazipur	upt25y	14	aMale	Unmarried	aSSC and above	Students	Urban	No	bNo	No	No	aNo	aNo	bYes	aNo	bYes	aNo	No	No	aNo	aNo	aNo	No	No	No	No	No	No	No	0	Not done
Posmon	Nov	Sirajganj	Kazipur	upt25y	21	aMale	Unmarried	aSSC and above	Students	Rural	aYes	bNo	No	No	bYes	aNo	bYes	aNo	bYes	aNo	No	No	bYes	aNo	aNo	No	No	No	No	No	No	No	0	Not done
Posmon	Nov	Sirajganj	Kazipur	amt60y	65	aMale	Married	aSSC and above	Service	Rural	No	bNo	No	No	aNo	bYes	bYes	aNo	bYes	aNo	Yes	No	bYes	aNo	aNo	No	No	No	No	No	No	No	0	Not done
Posmon	Nov	Sirajganj	Kazipur	upt25y	24	Female	Married	aSSC and above	Housewife	Urban	No	bNo	No	No	aNo	aNo	bYes	aNo	bYes	aNo	No	No	aNo	aNo	aNo	No	No	No	No	No	No	No	0	Not done
Posmon	Sep	Sirajganj	Tarash	upt25y	7	Female	Unmarried	Below SSC	Students	Rural	No	bNo	No	No	aNo	aNo	bYes	aNo	bYes	aNo	No	No	aNo	aNo	aNo	No	No	No	No	No	No	No	0	Not done
Posmon	Sep	Sirajganj	Tarash	mt25t45y	28	Female	Married	Below SSC	Housewife	Rural	No	bNo	No	No	aNo	aNo	bYes	aNo	bYes	aNo	No	No	aNo	aNo	aNo	No	No	No	No	No	No	No	0	Not done
Posmon	Sep	Sirajganj	Tarash	upt25y	12	aMale	Unmarried	Below SSC	Students	Rural	No	bNo	No	No	aNo	aNo	bYes	aNo	bYes	aNo	No	No	aNo	aNo	aNo	No	No	No	No	No	No	No	0	Not done
Posmon	Sep	Sirajganj	Tarash	upt25y	11	aMale	Unmarried	Below SSC	Students	Rural	No	bNo	No	No	aNo	aNo	bYes	aNo	bYes	aNo	No	No	aNo	aNo	aNo	No	No	No	No	No	No	No	0	Not done
Posmon	Sep	Sirajganj	Tarash	mt45t60y	50	aMale	Married	Below SSC	Farmer	Rural	No	bNo	No	No	aNo	bYes	bYes	aNo	bYes	aNo	No	No	aNo	aNo	aNo	No	No	No	No	No	No	No	0	Not done
Posmon	Sep	Sirajganj	Tarash	mt45t60y	50	Female	Married	Below SSC	Housewife	Rural	No	bNo	No	No	aNo	aNo	bYes	aNo	bYes	bYes	No	No	aNo	aNo	aNo	No	No	No	No	No	No	No	1	Positive & Sensitive
Posmon	Sep	Sirajganj	Tarash	mt25t45y	30	Female	Married	Below SSC	Housewife	Rural	No	bNo	No	No	aNo	aNo	bYes	aNo	aNo	aNo	No	No	aNo	aNo	aNo	No	No	No	No	No	No	No	0	Not done
Posmon	Sep	Sirajganj	Tarash	mt45t60y	48	aMale	Married	Below SSC	Farmer	Rural	No	bNo	No	No	aNo	bYes	bYes	aNo	bYes	aNo	No	No	aNo	aNo	aNo	No	No	No	No	No	No	No	0	Not done
Posmon	Sep	Sirajganj	Tarash	mt25t45y	35	aMale	Married	Below SSC	Farmer	Rural	No	bNo	No	No	aNo	bYes	bYes	aNo	bYes	aNo	No	No	aNo	aNo	aNo	No	No	No	No	No	No	No	0	Not done
Posmon	Sep	Sirajganj	Tarash	mt25t45y	30	Female	Married	Below SSC	Housewife	Rural	No	bNo	No	No	aNo	aNo	bYes	aNo	bYes	aNo	No	No	aNo	aNo	aNo	No	No	No	No	No	No	No	0	Not done
Posmon	Sep	Sirajganj	Tarash	mt25t45y	40	aMale	Married	aSSC and above	Business	Urban	No	bNo	No	No	aNo	bYes	bYes	aNo	bYes	aNo	No	No	aNo	aNo	aNo	No	No	No	No	No	No	No	0	Not done
Posmon	Sep	Sirajganj	Tarash	upt25y	25	Female	Married	Below SSC	Housewife	Rural	No	bNo	No	No	aNo	aNo	bYes	aNo	bYes	aNo	No	No	aNo	aNo	aNo	No	No	No	No	No	No	No	0	Not done
Posmon	Sep	Sirajganj	Tarash	upt25y	10	aMale	Unmarried	Below SSC	Students	Rural	No	bNo	No	No	aNo	aNo	bYes	aNo	bYes	aNo	No	No	aNo	aNo	aNo	No	No	No	No	No	No	No	0	Not done
Posmon	Sep	Sirajganj	Tarash	upt25y	24	aMale	Married	Below SSC	Farmer	Rural	No	bNo	No	No	aNo	bYes	bYes	aNo	bYes	aNo	No	No	aNo	aNo	aNo	No	No	No	No	No	No	No	0	Not done
Posmon	Sep	Sirajganj	Tarash	mt25t45y	45	aMale	Married	Below SSC	Farmer	Rural	aYes	aYes	No	No	aNo	bYes	bYes	aNo	bYes	aNo	No	No	aNo	aNo	aNo	aYes	No	No	Yes	No	No	No	0	Not done
Posmon	Sep	Sirajganj	Tarash	mt45t60y	60	aMale	Married	Below SSC	Farmer	Rural	No	bNo	No	No	aNo	bYes	bYes	aNo	bYes	aNo	No	No	aNo	aNo	aNo	No	No	No	No	No	No	No	0	Not done
Posmon	Sep	Sirajganj	Tarash	mt25t45y	43	aMale	Married	Below SSC	Farmer	Rural	aYes	aYes	No	No	bYes	aNo	bYes	aNo	bYes	aNo	No	No	aNo	aNo	aNo	No	No	No	No	No	No	No	0	Not done
Posmon	Sep	Sirajganj	Tarash	upt25y	13	aMale	Unmarried	Below SSC	Students	Rural	No	bNo	No	No	aNo	aNo	bYes	aNo	bYes	aNo	No	No	aNo	aNo	aNo	No	No	No	No	No	No	No	0	Not done
Posmon	Sep	Sirajganj	Tarash	mt25t45y	30	Female	Married	Below SSC	Housewife	Rural	No	bNo	No	No	aNo	aNo	bYes	aNo	bYes	aNo	No	No	aNo	aNo	aNo	No	No	No	No	No	No	No	0	Not done
Posmon	Sep	Sirajganj	Tarash	mt25t45y	30	Female	Married	Below SSC	Housewife	Rural	No	bNo	No	No	aNo	aNo	bYes	aNo	bYes	aNo	No	No	aNo	aNo	aNo	No	No	No	No	No	No	No	0	Not done
Posmon	Sep	Sirajganj	Tarash	amt60y	70	Female	Married	Below SSC	Housewife	Rural	No	bNo	No	No	aNo	aNo	bYes	aNo	bYes	aNo	No	No	aNo	aNo	aNo	No	No	No	No	No	No	No	0	Not done
Posmon	Sep	Sirajganj	Tarash	mt25t45y	32	aMale	Married	aSSC and above	Business	Urban	No	bNo	No	No	aNo	bYes	bYes	aNo	aNo	aNo	No	No	aNo	aNo	aNo	No	No	No	No	No	No	No	0	Not done
Posmon	Sep	Sirajganj	Tarash	mt25t45y	32	Female	Married	Below SSC	Housewife	Rural	aYes	aYes	aYes	No	bYes	aNo	bYes	aNo	bYes	bYes	No	Yes	aNo	aNo	aNo	No	No	No	No	No	No	No	0	Not done
Posmon	Sep	Sirajganj	Tarash	mt45t60y	60	aMale	Married	Below SSC	Farmer	Rural	No	bNo	No	No	bYes	bYes	bYes	aNo	bYes	aNo	Yes	No	aNo	aNo	aNo	No	No	No	No	No	No	No	1	Positive & Sensitive
Posmon	Sep	Sirajganj	Tarash	mt25t45y	37	aMale	Married	aSSC and above	Business	Urban	No	bNo	No	No	aNo	aNo	bYes	aNo	bYes	aNo	No	No	aNo	aNo	aNo	No	No	No	No	No	No	No	0	Not done
Posmon	Sep	Sirajganj	Tarash	mt25t45y	33	Female	Married	Below SSC	Housewife	Urban	No	bNo	No	No	aNo	aNo	bYes	aNo	bYes	aNo	No	No	aNo	aNo	aNo	No	No	No	No	No	No	No	0	Not done
Posmon	Sep	Sirajganj	Tarash	mt45t60y	60	Female	Married	Below SSC	Housewife	Rural	No	bNo	No	No	aNo	aNo	bYes	aNo	bYes	aNo	No	No	bYes	bYes	aNo	No	No	No	No	No	No	No	1	Positive & Sensitive
Posmon	Sep	Sirajganj	Tarash	amt60y	75	aMale	Married	Below SSC	aMinor_elderly	Rural	No	bNo	No	No	aNo	bYes	bYes	aNo	bYes	bYes	No	No	aNo	aNo	aNo	No	No	No	No	No	No	No	0	Negative
Posmon	Sep	Sirajganj	Tarash	mt45t60y	50	aMale	Married	Below SSC	Farmer	Rural	No	bNo	No	No	aNo	bYes	bYes	aNo	bYes	aNo	No	No	aNo	aNo	aNo	No	No	No	No	No	No	No	0	Not done
Posmon	Sep	Sirajganj	Tarash	mt25t45y	30	aMale	Married	Below SSC	Farmer	Rural	aYes	aYes	No	No	aNo	bYes	bYes	aNo	bYes	aNo	No	No	aNo	aNo	aNo	No	No	No	No	No	No	No	0	Not done
Posmon	Sep	Sirajganj	Tarash	amt60y	66	Female	Married	Below SSC	Housewife	Rural	No	bNo	No	No	aNo	aNo	bYes	aNo	aNo	aNo	No	No	bYes	aNo	aNo	No	No	No	No	No	No	No	0	Not done
Posmon	Sep	Sirajganj	Tarash	mt25t45y	35	Female	Married	aSSC and above	Housewife	Urban	No	bNo	No	No	aNo	aNo	bYes	aNo	bYes	aNo	No	No	aNo	aNo	aNo	No	No	No	No	No	No	No	0	Not done
Posmon	Sep	Sirajganj	Tarash	amt60y	65	aMale	Married	Below SSC	Day labor	Rural	No	bNo	No	No	aNo	aNo	bYes	aNo	bYes	aNo	No	No	aNo	bYes	aNo	No	No	No	No	No	No	No	0	Not done
Posmon	Sep	Sirajganj	Tarash	mt45t60y	60	Female	Married	Below SSC	Housewife	Rural	No	bNo	No	No	aNo	aNo	bYes	aNo	bYes	aNo	No	No	aNo	aNo	aNo	No	No	No	No	No	No	No	0	Not done
Posmon	Sep	Sirajganj	Tarash	mt25t45y	40	aMale	Married	aSSC and above	Farmer	Urban	No	bNo	No	No	aNo	bYes	bYes	bYes	aNo	aNo	No	No	bYes	aNo	aNo	No	No	No	No	No	No	No	0	Negative
Posmon	Sep	Sirajganj	Raiganj	mt45t60y	55	aMale	Married	Below SSC	Farmer	Rural	No	bNo	No	No	aNo	bYes	bYes	aNo	bYes	aNo	No	No	aNo	aNo	aNo	No	No	No	No	No	No	No	0	Not done
Posmon	Sep	Sirajganj	Raiganj	mt25t45y	26	Female	Married	Below SSC	Housewife	Rural	No	bNo	No	No	aNo	aNo	bYes	aNo	bYes	aNo	No	No	aNo	aNo	aNo	No	No	No	No	No	No	No	0	Not done
Posmon	Sep	Sirajganj	Raiganj	amt60y	65	aMale	Married	Below SSC	Day labor	Rural	No	bNo	No	No	aNo	bYes	bYes	aNo	bYes	aNo	No	No	aNo	aNo	aNo	No	No	No	No	No	No	No	0	Not done
Posmon	Sep	Sirajganj	Raiganj	mt45t60y	48	aMale	Married	aSSC and above	Farmer	Rural	aYes	aYes	No	No	aNo	bYes	bYes	aNo	bYes	aNo	No	No	aNo	aNo	aNo	No	No	No	No	No	No	No	0	Not done
Posmon	Sep	Sirajganj	Raiganj	amt60y	65	Female	Married	Below SSC	Housewife	Rural	No	bNo	No	No	aNo	aNo	bYes	aNo	bYes	aNo	No	No	aNo	aNo	aNo	No	No	No	No	No	No	No	0	Not done
Posmon	Sep	Sirajganj	Raiganj	upt25y	13	aMale	Unmarried	Below SSC	Students	Rural	No	bNo	No	No	aNo	aNo	bYes	aNo	bYes	aNo	No	No	aNo	aNo	aNo	No	No	No	No	No	No	No	0	Not done
Posmon	Sep	Sirajganj	Raiganj	upt25y	16	aMale	Unmarried	Below SSC	Students	Rural	No	bNo	No	No	aNo	aNo	bYes	aNo	bYes	aNo	No	No	aNo	aNo	aNo	No	No	No	No	No	No	No	0	Not done
Posmon	Sep	Sirajganj	Raiganj	mt25t45y	30	Female	Married	Below SSC	Service	Urban	No	bNo	No	No	bYes	aNo	bYes	aNo	bYes	bYes	No	No	bYes	aNo	aNo	No	No	No	No	No	No	No	1	Positive & Sensitive
Premon	Apr	Sirajganj	Siraj. Sadar	mt25t45y	30	aMale	Married	Below SSC	Business	Urban	No	bNo	No	No	aNo	bYes	bYes	aNo	bYes	aNo	No	No	aNo	aNo	aNo	No	No	No	No	No	No	No	1	Not done
Premon	Apr	Sirajganj	Siraj. Sadar	amt60y	66	aMale	Married	Below SSC	Farmer	Rural	No	bNo	No	No	aNo	bYes	bYes	aNo	bYes	aNo	No	No	aNo	aNo	aNo	No	No	No	No	No	No	No	0	Not done
Premon	Apr	Sirajganj	Siraj. Sadar	mt45t60y	55	aMale	Married	Below SSC	Farmer	Rural	aYes	aYes	No	No	aNo	bYes	bYes	aNo	bYes	aNo	No	No	aNo	aNo	aNo	No	No	No	No	No	No	No	0	Not done
Premon	Apr	Sirajganj	Siraj. Sadar	amt60y	62	aMale	Married	Below SSC	Business	Rural	aYes	aYes	No	No	aNo	bYes	bYes	aNo	aNo	aNo	No	No	aNo	aNo	aNo	No	No	No	No	No	No	No	0	Not done
Premon	Apr	Sirajganj	Siraj. Sadar	mt25t45y	26	aMale	Married	Below SSC	Farmer	Rural	aYes	aYes	No	No	aNo	bYes	bYes	aNo	bYes	aNo	No	No	aNo	aNo	aNo	No	No	No	No	No	No	No	1	Positive & Sensitive
Premon	May	Sirajganj	Siraj. Sadar	mt25t45y	40	aMale	Married	Below SSC	Farmer	Rural	aYes	aYes	No	No	aNo	bYes	bYes	aNo	bYes	aNo	No	No	aNo	bYes	aNo	No	No	No	No	No	No	No	1	Positive & Sensitive
Premon	May	Sirajganj	Siraj. Sadar	upt25y	18	aMale	Unmarried	aSSC and above	Business	Urban	No	bNo	No	No	aNo	aNo	bYes	aNo	bYes	aNo	No	No	bYes	aNo	bYes	No	No	No	No	No	No	No	1	Positive & Sensitive
Mon	July	Sirajganj	Siraj. Sadar	mt45t60y	50	Female	Married	Below SSC	Housewife	Rural	No	bNo	No	No	bYes	aNo	bYes	aNo	bYes	aNo	No	No	aNo	aNo	aNo	No	No	No	No	No	No	No	1	Positive & Sensitive
Mon	July	Sirajganj	Siraj. Sadar	amt60y	70	aMale	Married	Below SSC	aMinor_elderly	Urban	No	bNo	No	No	aNo	bYes	bYes	aNo	bYes	aNo	No	No	bYes	bYes	bYes	No	No	No	No	No	No	No	1	Positive & Sensitive
Mon	July	Sirajganj	Siraj. Sadar	mt25t45y	38	Female	Married	Below SSC	Housewife	Urban	No	bNo	No	No	aNo	aNo	bYes	aNo	bYes	aNo	No	No	aNo	aNo	aNo	No	No	No	No	No	No	No	0	Not done
Posmon	Sep	Sirajganj	Siraj. Sadar	mt25t45y	40	aMale	Married	Below SSC	Farmer	Rural	No	bNo	No	No	aNo	bYes	bYes	aNo	bYes	aNo	No	No	aNo	aNo	aNo	No	No	No	No	No	No	No	0	Not done
Posmon	Sep	Sirajganj	Siraj. Sadar	upt25y	17	aMale	Unmarried	Below SSC	Students	Rural	No	bNo	No	No	bYes	aNo	bYes	aNo	aNo	aNo	No	No	aNo	aNo	aNo	No	No	No	No	No	No	No	0	Not done
Posmon	Sep	Sirajganj	Siraj. Sadar	mt45t60y	52	aMale	Married	aSSC and above	Business	Urban	No	bNo	No	No	aNo	bYes	bYes	aNo	bYes	aNo	No	No	aNo	aNo	aNo	aYes	No	No	Yes	No	No	No	0	Not done
Posmon	Sep	Sirajganj	Siraj. Sadar	mt25t45y	45	aMale	Married	Below SSC	Farmer	Rural	No	bNo	No	No	aNo	bYes	bYes	aNo	bYes	aNo	No	No	aNo	aNo	aNo	No	No	No	No	No	No	No	0	Not done
Posmon	Sep	Sirajganj	Siraj. Sadar	amt60y	85	aMale	Married	Below SSC	aMinor_elderly	Rural	No	bNo	No	No	aNo	bYes	bYes	aNo	bYes	aNo	No	No	aNo	bYes	aNo	No	No	No	No	No	No	No	0	Not done
Posmon	Sep	Sirajganj	Siraj. Sadar	upt25y	22	aMale	Unmarried	aSSC and above	Business	Urban	No	bNo	No	No	aNo	aNo	bYes	aNo	bYes	aNo	No	No	aNo	aNo	aNo	No	No	No	No	No	No	No	0	Not done
Posmon	Sep	Sirajganj	Siraj. Sadar	mt45t60y	60	Female	Married	Below SSC	Housewife	Rural	No	bNo	No	No	aNo	aNo	bYes	aNo	bYes	aNo	No	No	aNo	aNo	aNo	No	No	No	No	No	No	No	0	Not done
Posmon	Sep	Sirajganj	Siraj. Sadar	mt45t60y	52	aMale	Married	Below SSC	Farmer	Rural	No	bNo	No	No	aNo	bYes	bYes	aNo	bYes	aNo	No	No	aNo	aNo	aNo	No	No	No	No	No	No	No	0	Not done
Posmon	Sep	Sirajganj	Siraj. Sadar	amt60y	70	aMale	Married	Below SSC	aMinor_elderly	Rural	No	bNo	No	No	bYes	bYes	bYes	aNo	bYes	aNo	No	No	aNo	aNo	aNo	No	No	No	No	No	No	No	0	Negative
Posmon	Sep	Sirajganj	Siraj. Sadar	upt25y	1	aMale	Married	Below SSC	aMinor_elderly	Rural	No	bNo	No	No	bYes	aNo	bYes	aNo	bYes	aNo	No	No	aNo	aNo	aNo	No	No	No	No	No	No	No	0	Not done
Posmon	Sep	Sirajganj	Siraj. Sadar	mt25t45y	35	aMale	Married	Below SSC	Day labor	Rural	No	bNo	No	No	aNo	bYes	bYes	aNo	bYes	aNo	No	No	bYes	aNo	aNo	No	No	No	No	No	No	No	0	Not done
Posmon	Sep	Sirajganj	Siraj. Sadar	mt25t45y	42	aMale	Married	aSSC and above	Business	Rural	No	bNo	No	No	aNo	aNo	bYes	aNo	bYes	aNo	No	No	aNo	aNo	aNo	No	No	No	No	No	No	No	0	Not done
Posmon	Sep	Sirajganj	Siraj. Sadar	upt25y	20	aMale	Married	aSSC and above	Business	Urban	No	bNo	No	No	aNo	bYes	bYes	aNo	bYes	aNo	No	No	aNo	aNo	aNo	No	No	No	No	No	No	No	0	Not done
Posmon	Sep	Sirajganj	Siraj. Sadar	mt25t45y	45	Female	Married	Below SSC	Housewife	Rural	No	bNo	No	No	aNo	aNo	bYes	aNo	bYes	aNo	No	No	aNo	bYes	aNo	No	No	No	No	No	No	No	0	Not done
Posmon	Sep	Sirajganj	Siraj. Sadar	mt45t60y	46	aMale	Married	aSSC and above	Business	Urban	No	bNo	No	No	aNo	bYes	bYes	aNo	bYes	aNo	No	Yes	aNo	aNo	aNo	aYes	No	No	No	No	No	Yes	0	Not done
Posmon	Sep	Sirajganj	Siraj. Sadar	mt25t45y	35	Female	Married	aSSC and above	Housewife	Urban	No	bNo	No	No	aNo	aNo	bYes	aNo	bYes	aNo	Yes	No	aNo	aNo	aNo	No	No	No	No	No	No	No	0	Negative
Posmon	Sep	Sirajganj	Siraj. Sadar	mt25t45y	42	Female	Married	aSSC and above	Housewife	Urban	No	bNo	No	No	aNo	aNo	bYes	aNo	aNo	aNo	No	Yes	aNo	aNo	aNo	No	No	No	No	No	No	No	0	Negative
Posmon	Sep	Sirajganj	Siraj. Sadar	amt60y	70	aMale	Others	Below SSC	aMinor_elderly	Rural	No	bNo	No	No	aNo	bYes	bYes	aNo	bYes	aNo	No	No	aNo	bYes	aNo	aYes	No	No	No	Yes	Yes	No	0	Negative
Posmon	Sep	Sirajganj	Siraj. Sadar	mt45t60y	53	aMale	Married	Below SSC	Business	Rural	No	bNo	No	No	aNo	bYes	bYes	aNo	aNo	bYes	No	No	aNo	aNo	aNo	No	No	No	No	No	No	No	0	Negative
Posmon	Sep	Sirajganj	Siraj. Sadar	mt25t45y	43	aMale	Married	aSSC and above	Farmer	Rural	aYes	aYes	No	No	aNo	aNo	bYes	aNo	bYes	aNo	No	No	aNo	aNo	aNo	No	No	No	No	No	No	No	0	Not done
Posmon	Sep	Sirajganj	Siraj. Sadar	mt25t45y	32	Female	Married	aSSC and above	Housewife	Rural	No	bNo	No	No	aNo	aNo	bYes	aNo	bYes	aNo	No	No	aNo	aNo	aNo	aYes	No	Yes	No	No	No	No	0	Not done
Posmon	Sep	Sirajganj	Siraj. Sadar	mt45t60y	55	Female	Married	Below SSC	Housewife	Rural	No	bNo	No	No	aNo	aNo	aNo	aNo	bYes	aNo	No	No	bYes	aNo	aNo	No	No	No	No	No	No	No	0	Negative
Posmon	Sep	Sirajganj	Siraj. Sadar	mt25t45y	40	Female	Married	Below SSC	Housewife	Urban	No	bNo	No	No	aNo	aNo	bYes	aNo	aNo	aNo	No	No	bYes	aNo	aNo	aYes	No	No	No	No	No	Yes	0	Negative
Posmon	Sep	Sirajganj	Siraj. Sadar	upt25y	20	Female	Married	aSSC and above	Housewife	Urban	No	bNo	No	No	aNo	aNo	bYes	aNo	bYes	aNo	No	No	aNo	aNo	aNo	No	No	No	No	No	No	No	0	Not done
Posmon	Sep	Sirajganj	Siraj. Sadar	upt25y	17	aMale	Unmarried	Below SSC	Students	Urban	No	bNo	No	No	aNo	aNo	bYes	aNo	aNo	aNo	No	No	aNo	aNo	aNo	No	No	No	No	No	No	No	0	Not done
Posmon	Sep	Sirajganj	Siraj. Sadar	mt25t45y	42	aMale	Married	Below SSC	Farmer	Rural	No	bNo	No	No	aNo	bYes	bYes	aNo	bYes	aNo	No	No	aNo	aNo	aNo	No	No	No	No	No	No	No	0	Not done
Posmon	Sep	Sirajganj	Siraj. Sadar	upt25y	21	aMale	Unmarried	aSSC and above	Students	Urban	No	bNo	No	No	aNo	aNo	bYes	bYes	bYes	aNo	No	No	aNo	aNo	aNo	No	No	No	No	No	No	No	0	Not done
Posmon	Sep	Sirajganj	Siraj. Sadar	upt25y	18	aMale	Unmarried	Below SSC	Students	Urban	No	bNo	No	No	aNo	aNo	bYes	aNo	bYes	aNo	No	No	aNo	aNo	aNo	No	No	No	No	No	No	No	0	Not done
Posmon	Sep	Sirajganj	Siraj. Sadar	mt25t45y	35	Female	Married	aSSC and above	Housewife	Rural	No	bNo	No	No	aNo	aNo	bYes	aNo	bYes	aNo	No	No	aNo	aNo	aNo	No	No	No	No	No	No	No	0	Negative
Premon	May	Sirajganj	Siraj. Sadar	mt25t45y	45	aMale	Married	aSSC and above	Business	Urban	No	bNo	No	No	bYes	bYes	bYes	aNo	bYes	bYes	No	No	bYes	bYes	aNo	No	No	No	No	No	No	No	1	Positive & Resistant
Posmon	Nov	Sirajganj	Belkuchi	amt60y	70	aMale	Married	Below SSC	Business	Rural	No	bNo	No	No	aNo	bYes	bYes	aNo	bYes	aNo	No	No	aNo	bYes	aNo	No	No	No	No	No	No	No	0	Not done
Posmon	Nov	Sirajganj	Belkuchi	mt25t45y	45	Female	Married	Below SSC	Housewife	Rural	No	bNo	No	No	aNo	aNo	bYes	aNo	bYes	aNo	No	No	aNo	aNo	aNo	No	No	No	No	No	No	No	0	Not done
Posmon	Nov	Sirajganj	Belkuchi	mt45t60y	50	aMale	Married	aSSC and above	Business	Rural	No	bNo	No	No	aNo	bYes	bYes	aNo	bYes	aNo	No	No	aNo	aNo	aNo	No	No	No	No	No	No	No	0	Not done
Posmon	Nov	Sirajganj	Belkuchi	mt45t60y	50	aMale	Married	Below SSC	Business	Rural	No	bNo	No	No	aNo	bYes	bYes	aNo	bYes	aNo	No	No	aNo	aNo	aNo	No	No	No	No	No	No	No	0	Not done
Posmon	Nov	Sirajganj	Belkuchi	mt45t60y	60	Female	Married	Below SSC	Housewife	Rural	No	bNo	No	No	aNo	aNo	aNo	aNo	bYes	aNo	No	No	bYes	aNo	aNo	No	No	No	No	No	No	No	0	Not done
Posmon	Nov	Sirajganj	Belkuchi	mt25t45y	45	Female	Married	Below SSC	Housewife	Rural	No	bNo	No	No	bYes	bYes	bYes	aNo	bYes	aNo	No	No	bYes	aNo	aNo	No	No	No	No	No	No	No	1	Not done
Posmon	Nov	Sirajganj	Belkuchi	mt25t45y	35	Female	Married	Below SSC	Housewife	Rural	No	bNo	No	No	aNo	aNo	bYes	aNo	aNo	aNo	No	No	aNo	aNo	aNo	No	No	No	No	No	No	No	0	Not done
Posmon	Nov	Sirajganj	Belkuchi	mt25t45y	30	Female	Married	Below SSC	Housewife	Rural	No	bNo	No	No	aNo	aNo	bYes	aNo	aNo	aNo	No	No	aNo	aNo	aNo	No	No	No	No	No	No	No	0	Not done
Posmon	Nov	Sirajganj	Belkuchi	upt25y	15	aMale	Unmarried	Below SSC	Students	Rural	No	bNo	No	No	aNo	aNo	bYes	aNo	aNo	aNo	No	No	aNo	aNo	aNo	No	No	No	No	No	No	No	0	Not done
Posmon	Nov	Sirajganj	Belkuchi	mt45t60y	50	Female	Married	Below SSC	Housewife	Rural	No	bNo	No	No	aNo	aNo	bYes	aNo	aNo	aNo	No	No	aNo	aNo	aNo	No	No	No	No	No	No	No	1	Not done
Posmon	Nov	Sirajganj	Belkuchi	mt45t60y	51	aMale	Married	Below SSC	Business	Rural	No	bNo	No	No	aNo	bYes	bYes	aNo	aNo	aNo	No	No	aNo	aNo	aNo	No	No	No	No	No	No	No	0	Not done
Posmon	Nov	Sirajganj	Belkuchi	mt25t45y	26	aMale	Married	Below SSC	Business	Rural	No	bNo	No	No	aNo	aNo	bYes	aNo	aNo	aNo	No	No	aNo	aNo	aNo	No	No	No	No	No	No	No	0	Not done
Posmon	Nov	Sirajganj	Belkuchi	amt60y	65	Female	Married	Below SSC	Housewife	Rural	No	bNo	No	No	aNo	aNo	bYes	aNo	aNo	aNo	No	No	aNo	aNo	aNo	No	No	No	No	No	No	No	0	Not done
Posmon	Nov	Sirajganj	Belkuchi	upt25y	22	aMale	Unmarried	Below SSC	Business	Rural	No	bNo	No	No	aNo	bYes	bYes	aNo	aNo	aNo	No	No	aNo	aNo	aNo	No	No	No	No	No	No	No	0	Not done
Posmon	Nov	Sirajganj	Belkuchi	mt45t60y	60	aMale	Married	Below SSC	Farmer	Rural	No	bNo	No	No	aNo	bYes	bYes	aNo	bYes	aNo	No	No	aNo	bYes	aNo	No	No	No	No	No	No	No	0	Not done
Posmon	Nov	Sirajganj	Belkuchi	mt45t60y	50	aMale	Married	Below SSC	Business	Rural	No	bNo	No	No	aNo	bYes	bYes	aNo	bYes	aNo	No	No	aNo	aNo	aNo	No	No	No	No	No	No	No	0	Not done
Posmon	Nov	Sirajganj	Belkuchi	mt25t45y	30	Female	Married	Below SSC	Housewife	Rural	No	bNo	No	No	aNo	aNo	bYes	aNo	aNo	aNo	No	No	aNo	aNo	aNo	No	No	No	No	No	No	No	0	Not done
Posmon	Nov	Sirajganj	Belkuchi	amt60y	77	aMale	Others	Below SSC	aMinor_elderly	Rural	No	bNo	No	No	aNo	bYes	bYes	aNo	bYes	aNo	No	No	aNo	aNo	aNo	No	No	No	No	No	No	No	0	Not done
Posmon	Nov	Sirajganj	Belkuchi	mt45t60y	55	aMale	Married	Below SSC	Day labor	Rural	No	bNo	No	No	aNo	bYes	bYes	aNo	bYes	bYes	No	No	aNo	aNo	aNo	No	No	No	No	No	No	No	1	Positive & Sensitive
Posmon	Nov	Sirajganj	Belkuchi	mt25t45y	35	aMale	Married	Below SSC	Farmer	Rural	No	bNo	No	No	aNo	bYes	bYes	aNo	bYes	aNo	No	No	aNo	aNo	aNo	No	No	No	No	No	No	No	0	Not done
Posmon	Nov	Sirajganj	Belkuchi	upt25y	22	Female	Married	aSSC and above	Housewife	Rural	No	bNo	No	No	aNo	aNo	bYes	aNo	bYes	aNo	No	No	aNo	aNo	aNo	No	No	No	No	No	No	No	0	Not done
Posmon	Nov	Sirajganj	Belkuchi	mt45t60y	50	aMale	Married	Below SSC	Farmer	Rural	No	bNo	No	No	aNo	bYes	bYes	aNo	bYes	aNo	No	No	aNo	aNo	aNo	No	No	No	No	No	No	No	0	Not done
Posmon	Nov	Sirajganj	Belkuchi	mt45t60y	58	aMale	Married	Below SSC	Farmer	Rural	No	bNo	No	No	bYes	bYes	bYes	aNo	bYes	aNo	No	No	aNo	aNo	aNo	aYes	No	No	Yes	No	No	No	0	Not done
Posmon	Nov	Sirajganj	Belkuchi	upt25y	20	Female	Unmarried	aSSC and above	Students	Urban	No	bNo	No	No	aNo	aNo	bYes	aNo	bYes	aNo	No	No	aNo	aNo	aNo	No	No	No	No	No	No	No	0	Not done
Posmon	Nov	Sirajganj	Belkuchi	mt25t45y	40	aMale	Married	aSSC and above	Business	Urban	No	bNo	No	No	aNo	bYes	bYes	aNo	bYes	aNo	No	No	aNo	aNo	aNo	No	No	No	No	No	No	No	0	Not done
Posmon	Nov	Sirajganj	Belkuchi	mt45t60y	60	Female	Married	Below SSC	Housewife	Rural	No	bNo	No	No	bYes	aNo	bYes	aNo	bYes	aNo	No	Yes	bYes	bYes	aNo	No	No	No	No	No	No	No	1	Not done
Posmon	Nov	Sirajganj	Belkuchi	mt45t60y	50	Female	Married	Below SSC	Housewife	Rural	No	bNo	No	No	bYes	aNo	bYes	aNo	bYes	aNo	No	No	bYes	bYes	aNo	No	No	No	No	No	No	No	1	Not done
Posmon	Nov	Sirajganj	Belkuchi	mt25t45y	30	aMale	Married	aSSC and above	Business	Rural	No	bNo	No	No	aNo	aNo	bYes	aNo	bYes	aNo	No	No	aNo	aNo	aNo	No	No	No	No	No	No	No	0	Not done
Posmon	Nov	Sirajganj	Belkuchi	mt25t45y	40	Female	Married	Below SSC	Housewife	Rural	No	bNo	No	No	aNo	aNo	bYes	aNo	bYes	aNo	No	No	aNo	aNo	aNo	No	No	No	No	No	No	No	0	Not done
Posmon	Nov	Sirajganj	Belkuchi	upt25y	20	aMale	Unmarried	aSSC and above	Students	Urban	No	bNo	No	No	aNo	aNo	bYes	aNo	bYes	aNo	No	No	aNo	aNo	aNo	No	No	No	No	No	No	No	0	Not done
Posmon	Nov	Sirajganj	Belkuchi	upt25y	16	Female	Unmarried	Below SSC	Students	Rural	No	bNo	No	No	aNo	aNo	bYes	aNo	bYes	aNo	No	No	aNo	aNo	aNo	No	No	No	No	No	No	No	0	Not done
Posmon	Nov	Sirajganj	Belkuchi	mt25t45y	40	Female	Married	Below SSC	Housewife	Rural	No	bNo	No	No	aNo	aNo	bYes	aNo	aNo	aNo	No	No	aNo	aNo	aNo	No	No	No	No	No	No	No	0	Not done
Posmon	Nov	Sirajganj	Belkuchi	upt25y	12	aMale	Unmarried	Below SSC	Students	Rural	No	bNo	No	No	bYes	aNo	bYes	aNo	aNo	aNo	No	No	aNo	aNo	aNo	No	No	No	No	No	No	No	0	Not done
Posmon	Nov	Sirajganj	Belkuchi	mt45t60y	52	Female	Married	Below SSC	Housewife	Rural	No	bNo	No	No	aNo	aNo	bYes	aNo	bYes	aNo	No	No	aNo	aNo	aNo	No	No	No	No	No	No	No	0	Not done
Posmon	Nov	Sirajganj	Belkuchi	mt45t60y	50	Female	Married	Below SSC	Housewife	Rural	No	bNo	No	No	aNo	aNo	bYes	aNo	aNo	aNo	No	No	aNo	aNo	aNo	No	No	No	No	No	No	No	0	Not done
Posmon	Nov	Sirajganj	Belkuchi	mt25t45y	30	Female	Married	Below SSC	Housewife	Rural	No	bNo	No	No	aNo	aNo	bYes	aNo	bYes	aNo	No	No	aNo	aNo	aNo	No	No	No	No	No	No	No	0	Not done
Posmon	Nov	Sirajganj	Belkuchi	mt45t60y	56	Female	Married	Below SSC	Housewife	Rural	No	bNo	No	No	aNo	aNo	bYes	aNo	bYes	aNo	No	No	aNo	aNo	aNo	No	No	No	No	No	No	No	0	Not done
Posmon	Nov	Sirajganj	Belkuchi	mt45t60y	50	Female	Married	Below SSC	Housewife	Rural	No	bNo	No	No	aNo	aNo	bYes	aNo	bYes	aNo	No	No	aNo	aNo	aNo	No	No	No	No	No	No	No	1	Not done
Posmon	Nov	Sirajganj	Belkuchi	amt60y	70	aMale	Others	Below SSC	aMinor_elderly	Rural	No	bNo	No	No	aNo	bYes	bYes	aNo	bYes	aNo	No	No	aNo	aNo	aNo	No	No	No	No	No	No	No	0	Not done
Posmon	Nov	Sirajganj	Belkuchi	mt25t45y	40	aMale	Married	Below SSC	Farmer	Rural	No	bNo	No	No	aNo	bYes	bYes	aNo	aNo	aNo	No	No	aNo	aNo	aNo	No	No	No	No	No	No	No	0	Not done
Posmon	Nov	Sirajganj	Belkuchi	upt25y	13	aMale	Unmarried	Below SSC	Students	Rural	No	bNo	No	No	aNo	aNo	bYes	aNo	bYes	aNo	No	No	aNo	aNo	aNo	No	No	No	No	No	No	No	0	Not done
Posmon	Nov	Sirajganj	Belkuchi	mt45t60y	55	Female	Married	Below SSC	Housewife	Rural	No	bNo	No	No	aNo	aNo	bYes	aNo	bYes	aNo	No	No	aNo	aNo	aNo	No	No	No	No	No	No	No	0	Not done
Posmon	Nov	Sirajganj	Belkuchi	mt25t45y	30	Female	Married	Below SSC	Housewife	Rural	No	bNo	No	No	aNo	aNo	bYes	aNo	bYes	aNo	No	No	aNo	aNo	aNo	No	No	No	No	No	No	No	0	Not done
Posmon	Nov	Sirajganj	Belkuchi	mt45t60y	56	aMale	Married	Below SSC	Business	Rural	No	bNo	No	No	aNo	bYes	bYes	aNo	bYes	aNo	No	No	aNo	aNo	aNo	aYes	No	No	No	No	No	Yes	1	Negative
Posmon	Nov	Sirajganj	Belkuchi	upt25y	25	aMale	Married	aSSC and above	Business	Urban	No	bNo	No	No	aNo	bYes	bYes	aNo	bYes	aNo	No	No	aNo	aNo	aNo	No	No	No	No	No	No	No	0	Not done
Posmon	Nov	Sirajganj	Belkuchi	mt25t45y	45	Female	Married	Below SSC	Housewife	Rural	No	bNo	No	No	aNo	aNo	bYes	aNo	bYes	aNo	No	No	aNo	aNo	aNo	No	No	No	No	No	No	No	0	Not done
Posmon	Nov	Sirajganj	Belkuchi	upt25y	20	Female	Married	Below SSC	Housewife	Rural	No	bNo	No	No	aNo	aNo	bYes	aNo	bYes	aNo	No	No	aNo	aNo	aNo	No	No	No	No	No	No	No	0	Not done
Posmon	Nov	Sirajganj	Belkuchi	mt25t45y	40	aMale	Married	Below SSC	Farmer	Rural	No	bNo	No	No	aNo	bYes	bYes	aNo	bYes	aNo	No	No	aNo	aNo	aNo	No	No	No	No	No	No	No	0	Not done
Posmon	Nov	Sirajganj	Belkuchi	amt60y	86	aMale	Married	Below SSC	Business	Rural	No	bNo	No	No	aNo	bYes	bYes	aNo	aNo	aNo	No	No	aNo	aNo	aNo	No	No	No	No	No	No	No	0	Not done
Posmon	Nov	Sirajganj	Belkuchi	mt25t45y	35	Female	Married	Below SSC	Housewife	Rural	No	bNo	No	No	aNo	aNo	bYes	aNo	bYes	aNo	No	No	aNo	aNo	aNo	No	No	No	No	No	No	No	0	Not done
Posmon	Nov	Sirajganj	Belkuchi	mt45t60y	50	Female	Married	Below SSC	Housewife	Rural	No	bNo	No	No	aNo	aNo	bYes	aNo	bYes	aNo	No	No	aNo	aNo	aNo	No	No	No	No	No	No	No	0	Not done
Posmon	Nov	Sirajganj	Belkuchi	upt25y	10	Female	Unmarried	Below SSC	Students	Rural	No	bNo	No	No	aNo	aNo	bYes	aNo	bYes	aNo	No	No	aNo	aNo	aNo	No	No	No	No	No	No	No	0	Not done
Posmon	Nov	Sirajganj	Belkuchi	mt25t45y	45	Female	Married	Below SSC	Housewife	Rural	No	bNo	No	No	aNo	aNo	bYes	aNo	bYes	aNo	No	No	aNo	aNo	aNo	No	No	No	No	No	No	No	0	Not done
Posmon	Nov	Sirajganj	Belkuchi	mt25t45y	35	Female	Married	aSSC and above	Housewife	Rural	aYes	bNo	No	No	aNo	aNo	bYes	aNo	bYes	aNo	No	No	aNo	aNo	aNo	No	No	No	No	No	No	No	0	Not done
Posmon	Nov	Sirajganj	Belkuchi	upt25y	25	Female	Married	Below SSC	Housewife	Rural	No	bNo	No	No	aNo	aNo	bYes	aNo	bYes	aNo	No	No	aNo	aNo	aNo	No	No	No	No	No	No	No	0	Not done
Posmon	Nov	Sirajganj	Belkuchi	mt45t60y	60	Female	Married	Below SSC	Housewife	Rural	No	bNo	No	No	aNo	aNo	bYes	aNo	bYes	aNo	No	No	aNo	aNo	aNo	No	No	No	No	No	No	No	0	Not done
Posmon	Nov	Sirajganj	Belkuchi	mt25t45y	30	aMale	Married	aSSC and above	Service	Urban	No	bNo	No	No	aNo	aNo	bYes	aNo	bYes	aNo	No	No	aNo	aNo	aNo	No	No	No	No	No	No	No	0	Not done
Posmon	Nov	Sirajganj	Belkuchi	amt60y	70	Female	Married	Below SSC	Housewife	Rural	No	bNo	No	No	aNo	aNo	bYes	aNo	bYes	aNo	No	No	aNo	aNo	aNo	No	No	No	No	No	No	No	0	Not done
Posmon	Nov	Sirajganj	Belkuchi	mt25t45y	40	aMale	Married	aSSC and above	Business	Rural	No	bNo	No	No	aNo	bYes	bYes	aNo	bYes	aNo	No	No	aNo	aNo	aNo	No	No	No	No	No	No	No	0	Not done
Posmon	Nov	Sirajganj	Belkuchi	mt25t45y	40	Female	Married	Below SSC	Housewife	Rural	No	bNo	No	No	aNo	aNo	aNo	aNo	bYes	aNo	No	No	bYes	aNo	aNo	No	No	No	No	No	No	No	0	Not done
Posmon	Nov	Sirajganj	Belkuchi	mt25t45y	30	Female	Married	aSSC and above	Housewife	Urban	No	bNo	No	No	aNo	aNo	bYes	aNo	bYes	aNo	No	No	aNo	aNo	aNo	No	No	No	No	No	No	No	0	Not done
Posmon	Nov	Sirajganj	Belkuchi	mt45t60y	48	aMale	Married	Below SSC	Farmer	Rural	No	bNo	No	No	aNo	bYes	bYes	aNo	bYes	aNo	No	No	aNo	aNo	aNo	No	No	No	No	No	No	No	0	Not done
Win	Feb	Dhaka	Savar	mt25t45y	32	aMale	Married	Below SSC	Service	Rural	aYes	aYes	No	No	aNo	bYes	aNo	aNo	aNo	aNo	No	No	aNo	aNo	aNo	No	No	No	No	No	No	No	0	Not done
Win	Feb	Dhaka	Savar	mt25t45y	35	aMale	Married	aSSC and above	Service	Rural	aYes	aYes	No	No	aNo	bYes	aNo	aNo	aNo	aNo	No	No	aNo	aNo	aNo	No	No	No	No	No	No	No	0	Not done
Win	Feb	Dhaka	Savar	upt25y	20	aMale	Unmarried	Below SSC	Service	Rural	aYes	aYes	No	No	aNo	bYes	aNo	aNo	aNo	aNo	No	No	aNo	aNo	aNo	No	No	No	No	No	No	No	0	Not done
Win	Feb	Dhaka	Savar	mt25t45y	40	aMale	Married	Below SSC	Service	Rural	aYes	aYes	No	No	aNo	bYes	bYes	aNo	aNo	aNo	No	No	aNo	aNo	aNo	No	No	No	No	No	No	No	0	Negative
Win	Feb	Dhaka	Savar	mt25t45y	26	aMale	Married	Below SSC	Service	Rural	aYes	aYes	No	No	aNo	bYes	aNo	aNo	aNo	aNo	No	No	aNo	aNo	aNo	No	No	No	No	No	No	No	0	Not done
Win	Feb	Dhaka	Savar	mt25t45y	37	aMale	Married	Below SSC	Service	Rural	aYes	aYes	No	No	aNo	bYes	aNo	aNo	aNo	aNo	No	No	aNo	aNo	aNo	No	No	No	No	No	No	No	0	Not done
Win	Feb	Dhaka	Savar	mt25t45y	45	aMale	Married	Below SSC	Service	Rural	aYes	aYes	No	No	aNo	bYes	aNo	aNo	aNo	aNo	No	No	aNo	aNo	aNo	aYes	No	No	Yes	No	No	No	0	Not done
Win	Feb	Dhaka	Savar	mt25t45y	26	aMale	Married	Below SSC	Service	Rural	aYes	aYes	No	No	aNo	bYes	aNo	aNo	aNo	aNo	No	No	aNo	aNo	aNo	No	No	No	No	No	No	No	0	Not done
Win	Feb	Dhaka	Savar	mt25t45y	30	aMale	Married	Below SSC	Service	Rural	aYes	aYes	No	No	aNo	bYes	aNo	aNo	aNo	aNo	No	No	aNo	aNo	aNo	No	No	No	No	No	No	No	0	Not done
Win	Feb	Dhaka	Savar	mt25t45y	45	aMale	Married	Below SSC	Service	Rural	aYes	aYes	No	No	aNo	bYes	aNo	aNo	aNo	aNo	No	No	aNo	aNo	aNo	No	No	No	No	No	No	No	0	Not done
Win	Feb	Dhaka	Savar	mt25t45y	40	aMale	Married	Below SSC	Service	Rural	aYes	aYes	No	No	aNo	bYes	aNo	aNo	aNo	aNo	No	No	aNo	aNo	aNo	aYes	No	No	No	No	No	Yes	0	Not done
Win	Feb	Dhaka	Savar	mt25t45y	32	aMale	Married	Below SSC	Service	Rural	aYes	aYes	No	No	aNo	bYes	aNo	aNo	aNo	aNo	No	No	aNo	aNo	aNo	No	No	No	No	No	No	No	0	Not done
Win	Feb	Dhaka	Savar	mt25t45y	35	aMale	Married	Below SSC	Service	Rural	aYes	aYes	No	No	aNo	bYes	aNo	aNo	aNo	aNo	No	No	aNo	aNo	aNo	No	No	No	No	No	No	No	0	Not done
Win	Feb	Dhaka	Savar	mt25t45y	38	aMale	Married	Below SSC	Service	Rural	aYes	aYes	No	No	aNo	bYes	aNo	aNo	aNo	aNo	No	No	aNo	aNo	aNo	No	No	No	No	No	No	No	0	Not done
Win	Feb	Dhaka	Savar	mt25t45y	38	aMale	Married	Below SSC	Service	Rural	aYes	aYes	No	No	aNo	bYes	aNo	aNo	aNo	aNo	No	No	aNo	aNo	aNo	No	No	No	No	No	No	No	0	Not done
Win	Feb	Dhaka	Savar	mt25t45y	27	aMale	Married	Below SSC	Service	Rural	aYes	aYes	No	No	aNo	bYes	aNo	aNo	aNo	aNo	No	No	aNo	aNo	aNo	No	No	No	No	No	No	No	0	Not done
Win	Feb	Dhaka	Savar	mt25t45y	40	aMale	Married	Below SSC	Service	Rural	aYes	aYes	No	No	aNo	bYes	bYes	aNo	aNo	aNo	No	No	aNo	aNo	aNo	No	No	No	No	No	No	No	0	Not done
Win	Feb	Dhaka	Savar	mt25t45y	27	aMale	Married	Below SSC	Service	Rural	aYes	aYes	No	No	aNo	bYes	bYes	aNo	aNo	aNo	No	No	aNo	aNo	aNo	No	No	No	No	No	No	No	0	Not done
Win	Feb	Dhaka	Savar	upt25y	25	aMale	Married	Below SSC	Service	Rural	aYes	aYes	No	No	aNo	bYes	aNo	aNo	aNo	aNo	No	No	aNo	aNo	aNo	No	No	No	No	No	No	No	0	Not done
Win	Feb	Dhaka	Savar	mt25t45y	31	aMale	Married	Below SSC	Service	Rural	aYes	aYes	No	No	aNo	bYes	bYes	aNo	bYes	aNo	No	No	aNo	aNo	aNo	No	No	No	No	No	No	No	0	Negative
Win	Feb	Dhaka	Savar	mt25t45y	28	aMale	Married	Below SSC	Service	Rural	aYes	aYes	No	No	aNo	bYes	bYes	aNo	bYes	aNo	No	No	aNo	aNo	aNo	No	No	No	No	No	No	No	0	Not done
Win	Feb	Dhaka	Savar	mt25t45y	26	aMale	Married	Below SSC	Service	Rural	aYes	aYes	No	No	aNo	bYes	aNo	aNo	aNo	aNo	No	No	aNo	aNo	aNo	No	No	No	No	No	No	No	0	Not done
Win	Feb	Dhaka	Savar	upt25y	25	aMale	Married	Below SSC	Service	Rural	aYes	aYes	No	No	aNo	bYes	aNo	aNo	aNo	aNo	No	No	aNo	aNo	aNo	No	No	No	No	No	No	No	0	Not done
Win	Feb	Dhaka	Savar	mt25t45y	45	aMale	Married	Below SSC	Service	Rural	aYes	aYes	No	No	aNo	aNo	aNo	aNo	aNo	aNo	No	No	aNo	aNo	aNo	aYes	No	No	Yes	No	No	No	0	Not done
Win	Feb	Dhaka	Savar	upt25y	25	aMale	Married	aSSC and above	Service	Rural	aYes	aYes	No	No	aNo	aNo	aNo	aNo	aNo	aNo	No	No	aNo	aNo	aNo	No	No	No	No	No	No	No	0	Not done
Win	Feb	Dhaka	Savar	mt25t45y	26	aMale	Married	Below SSC	Service	Rural	aYes	aYes	No	No	aNo	bYes	aNo	aNo	aNo	aNo	No	No	aNo	aNo	aNo	No	No	No	No	No	No	No	0	Not done
Win	Feb	Dhaka	Savar	mt25t45y	35	aMale	Married	Below SSC	Service	Rural	aYes	aYes	No	No	aNo	bYes	aNo	aNo	aNo	aNo	No	No	aNo	aNo	aNo	No	No	No	No	No	No	No	0	Not done
Win	Feb	Dhaka	Savar	upt25y	20	aMale	Unmarried	Below SSC	Service	Rural	aYes	aYes	No	No	aNo	aNo	aNo	aNo	aNo	aNo	No	No	aNo	aNo	aNo	No	No	No	No	No	No	No	0	Not done
Win	Feb	Dhaka	Savar	mt25t45y	28	aMale	Married	Below SSC	Service	Rural	aYes	aYes	No	No	aNo	bYes	aNo	aNo	bYes	aNo	No	No	aNo	aNo	aNo	No	No	No	No	No	No	No	0	Not done
Win	Feb	Dhaka	Savar	mt25t45y	30	aMale	Married	Below SSC	Service	Rural	aYes	aYes	No	No	aNo	bYes	aNo	aNo	bYes	aNo	No	No	aNo	aNo	aNo	No	No	No	No	No	No	No	0	Not done
Win	Feb	Dhaka	Savar	mt25t45y	30	aMale	Married	Below SSC	Service	Rural	aYes	aYes	No	No	aNo	bYes	bYes	aNo	aNo	aNo	No	No	aNo	aNo	aNo	No	No	No	No	No	No	No	0	Not done
Win	Feb	Dhaka	Savar	mt25t45y	28	aMale	Married	Below SSC	Service	Rural	aYes	aYes	No	No	aNo	bYes	bYes	aNo	aNo	aNo	No	No	aNo	aNo	aNo	No	No	No	No	No	No	No	0	Not done
Win	Feb	Dhaka	Savar	upt25y	22	aMale	Married	Below SSC	Service	Rural	aYes	aYes	No	No	aNo	bYes	aNo	aNo	aNo	aNo	No	No	aNo	aNo	aNo	No	No	No	No	No	No	No	0	Not done
Win	Feb	Dhaka	Savar	upt25y	25	aMale	Married	Below SSC	Service	Rural	aYes	aYes	No	No	aNo	bYes	aNo	aNo	aNo	aNo	No	No	aNo	aNo	aNo	No	No	No	No	No	No	No	0	Not done
Win	Feb	Dhaka	Savar	mt25t45y	32	aMale	Married	Below SSC	Service	Rural	aYes	aYes	No	No	aNo	bYes	bYes	aNo	bYes	aNo	No	No	aNo	aNo	aNo	No	No	No	No	No	No	No	0	Negative
Win	Feb	Dhaka	Savar	mt25t45y	35	aMale	Married	Below SSC	Service	Rural	aYes	aYes	No	No	aNo	bYes	aNo	aNo	aNo	aNo	No	No	aNo	aNo	aNo	No	No	No	No	No	No	No	0	Not done
Win	Feb	Dhaka	Savar	upt25y	20	aMale	Unmarried	aSSC and above	Service	Rural	aYes	aYes	No	No	aNo	bYes	aNo	aNo	aNo	aNo	No	No	aNo	aNo	aNo	No	No	No	No	No	No	No	0	Not done
Win	Feb	Dhaka	Savar	mt25t45y	40	aMale	Married	Below SSC	Service	Rural	aYes	aYes	No	No	aNo	bYes	aNo	aNo	aNo	aNo	No	No	aNo	aNo	aNo	aYes	No	No	Yes	No	No	No	0	Not done
Win	Feb	Dhaka	Savar	mt25t45y	35	aMale	Married	Below SSC	Service	Rural	aYes	aYes	No	No	aNo	bYes	aNo	aNo	aNo	aNo	No	No	aNo	aNo	aNo	No	No	No	No	No	No	No	0	Not done
Win	Feb	Dhaka	Savar	mt25t45y	35	aMale	Married	aSSC and above	Service	Rural	aYes	aYes	No	No	aNo	bYes	aNo	aNo	aNo	aNo	No	No	aNo	aNo	aNo	No	No	No	No	No	No	No	0	Not done
Win	Feb	Dhaka	Savar	mt25t45y	35	aMale	Married	Below SSC	Service	Rural	aYes	aYes	No	No	aNo	bYes	aNo	aNo	aNo	aNo	No	No	aNo	aNo	aNo	No	No	No	No	No	No	No	0	Not done
Win	Feb	Dhaka	Savar	mt25t45y	34	aMale	Married	Below SSC	Service	Rural	aYes	aYes	No	No	aNo	bYes	aNo	aNo	aNo	aNo	No	No	aNo	aNo	aNo	No	No	No	No	No	No	No	0	Not done
Win	Feb	Dhaka	Savar	mt25t45y	38	aMale	Married	Below SSC	Service	Rural	aYes	aYes	No	No	aNo	bYes	aNo	aNo	aNo	aNo	No	No	aNo	aNo	aNo	No	No	No	No	No	No	No	0	Not done
Win	Feb	Dhaka	Savar	mt25t45y	35	aMale	Married	Below SSC	Service	Rural	aYes	aYes	No	No	aNo	bYes	aNo	aNo	bYes	aNo	No	No	aNo	aNo	aNo	No	No	No	No	No	No	No	0	Not done
Win	Feb	Dhaka	Savar	mt25t45y	30	aMale	Married	aSSC and above	Service	Rural	aYes	aYes	No	No	aNo	bYes	aNo	aNo	aNo	aNo	No	No	aNo	aNo	aNo	No	No	No	No	No	No	No	0	Not done
Win	Feb	Dhaka	Savar	upt25y	22	aMale	Unmarried	Below SSC	Service	Rural	aYes	aYes	No	No	aNo	aNo	aNo	aNo	aNo	aNo	No	No	aNo	aNo	aNo	No	No	No	No	No	No	No	0	Not done
aWin	Feb	Dhaka	Savar	mt45t60y	47	aMale	Married	aSSC and above	Service	Rural	aYes	bNo	No	No	aNo	bYes	aNo	aNo	aNo	aNo	No	No	aNo	aNo	aNo	aYes	No	No	Yes	No	No	Yes	0	Not done
aWin	Feb	Dhaka	Savar	mt25t45y	35	aMale	Married	aSSC and above	Service	Rural	aYes	bNo	No	No	aNo	bYes	bYes	aNo	bYes	aNo	No	No	aNo	aNo	aNo	No	No	No	No	No	No	No	0	Negative
Win	Feb	Dhaka	Savar	mt25t45y	35	aMale	Married	Below SSC	Service	Rural	aYes	aYes	No	No	aNo	bYes	aNo	aNo	aNo	aNo	No	No	aNo	aNo	aNo	No	No	No	No	No	No	No	0	Not done
aWin	Feb	Dhaka	Savar	mt25t45y	45	aMale	Married	aSSC and above	Service	Rural	aYes	bNo	No	No	aNo	bYes	aNo	aNo	aNo	aNo	No	No	aNo	aNo	aNo	aYes	No	No	No	No	No	Yes	0	Not done
Win	Feb	Dhaka	Savar	upt25y	20	aMale	Unmarried	Below SSC	Service	Rural	aYes	aYes	No	No	aNo	bYes	aNo	aNo	aNo	aNo	No	No	aNo	aNo	aNo	No	No	No	No	No	No	No	0	Not done
Win	Feb	Dhaka	Savar	mt25t45y	29	aMale	Married	Below SSC	Service	Rural	aYes	aYes	No	No	aNo	bYes	aNo	aNo	aNo	aNo	No	No	aNo	aNo	aNo	No	No	No	No	No	No	No	0	Not done
Win	Feb	Dhaka	Savar	upt25y	17	aMale	Unmarried	Below SSC	Service	Rural	aYes	aYes	No	No	aNo	aNo	aNo	aNo	aNo	aNo	No	No	aNo	aNo	aNo	No	No	No	No	No	No	No	0	Not done
Win	Feb	Dhaka	Savar	upt25y	22	aMale	Unmarried	Below SSC	Service	Rural	aYes	aYes	No	No	aNo	bYes	aNo	aNo	aNo	aNo	No	No	aNo	aNo	aNo	No	No	No	No	No	No	No	0	Not done
Win	Feb	Dhaka	Savar	mt25t45y	37	aMale	Married	Below SSC	Service	Rural	aYes	aYes	No	No	aNo	bYes	bYes	aNo	bYes	aNo	No	No	aNo	aNo	aNo	No	No	No	No	No	No	No	0	Negative
Win	Feb	Dhaka	Savar	mt25t45y	31	aMale	Married	Below SSC	Service	Rural	aYes	aYes	No	No	aNo	bYes	bYes	aNo	bYes	aNo	No	No	aNo	aNo	aNo	No	No	No	No	No	No	No	0	Negative
Win	Feb	Dhaka	Savar	mt25t45y	27	aMale	Married	Below SSC	Service	Rural	aYes	aYes	No	No	aNo	bYes	aNo	aNo	aNo	aNo	No	No	aNo	aNo	aNo	No	No	No	No	No	No	No	0	Not done
aWin	Feb	Dhaka	Savar	mt25t45y	40	aMale	Married	aSSC and above	Business	Urban	No	bNo	No	No	aNo	bYes	bYes	aNo	bYes	aNo	No	No	aNo	aNo	aNo	No	No	No	No	No	No	No	0	Not done
aWin	Feb	Dhaka	Savar	mt45t60y	60	aMale	Married	Below SSC	Farmer	Rural	No	bNo	No	No	aNo	bYes	bYes	aNo	bYes	aNo	No	No	aNo	aNo	aNo	No	No	No	No	No	No	No	0	Not done
aWin	Feb	Dhaka	Savar	mt45t60y	49	aMale	Married	aSSC and above	Business	Urban	No	bNo	No	No	aNo	bYes	bYes	aNo	bYes	aNo	No	No	aNo	aNo	aNo	No	No	No	No	No	No	No	0	Not done
aWin	Feb	Dhaka	Savar	mt45t60y	60	aMale	Married	Below SSC	Farmer	Rural	No	bNo	No	No	aNo	bYes	bYes	aNo	bYes	aNo	No	Yes	aNo	aNo	aNo	No	No	No	No	No	No	No	0	Not done
aWin	Feb	Dhaka	Savar	upt25y	22	aMale	Married	Below SSC	Business	Rural	No	bNo	No	No	aNo	aNo	bYes	aNo	bYes	aNo	No	No	aNo	aNo	aNo	No	No	No	No	No	No	No	0	Not done
aWin	Feb	Dhaka	Savar	amt60y	65	aMale	Married	Below SSC	Farmer	Rural	No	bNo	No	No	aNo	bYes	bYes	aNo	bYes	aNo	No	No	bYes	bYes	aNo	No	No	No	No	No	No	No	0	Not done
aWin	Feb	Dhaka	Savar	mt45t60y	60	aMale	Married	Below SSC	Farmer	Rural	No	bNo	No	No	aNo	bYes	bYes	aNo	bYes	aNo	No	No	aNo	aNo	aNo	No	No	No	No	No	No	No	0	Not done
aWin	Feb	Dhaka	Savar	amt60y	70	aMale	Married	Below SSC	aMinor_elderly	Rural	No	bNo	No	No	bYes	bYes	bYes	aNo	bYes	aNo	No	No	bYes	bYes	aNo	No	No	No	No	No	No	No	0	Not done
aWin	Feb	Dhaka	Savar	mt45t60y	50	Female	Married	Below SSC	Housewife	Rural	No	bNo	No	No	aNo	aNo	bYes	aNo	bYes	aNo	No	No	aNo	aNo	aNo	No	No	No	No	No	No	No	0	Not done
aWin	Feb	Dhaka	Savar	upt25y	22	Female	Married	Below SSC	Housewife	Rural	No	bNo	No	No	aNo	aNo	bYes	aNo	bYes	aNo	No	No	aNo	aNo	aNo	No	No	No	No	No	No	No	0	Not done
aWin	Feb	Dhaka	Savar	mt45t60y	52	aMale	Married	Below SSC	Service	Rural	No	bNo	No	No	aNo	bYes	bYes	aNo	bYes	aNo	No	No	aNo	aNo	aNo	No	No	No	No	No	No	No	0	Not done
aWin	Feb	Dhaka	Savar	mt25t45y	45	aMale	Married	aSSC and above	Business	Urban	No	bNo	No	No	aNo	aNo	bYes	aNo	bYes	aNo	No	Yes	aNo	aNo	aNo	No	No	No	No	No	No	No	0	Not done
aWin	Feb	Dhaka	Savar	mt25t45y	35	Female	Married	Below SSC	Housewife	Urban	No	bNo	No	No	aNo	aNo	bYes	aNo	bYes	aNo	No	No	aNo	aNo	aNo	No	No	No	No	No	No	No	0	Not done
aWin	Feb	Dhaka	Savar	upt25y	14	aMale	Unmarried	Below SSC	Students	Urban	No	bNo	No	No	aNo	aNo	bYes	aNo	bYes	aNo	No	No	aNo	aNo	aNo	No	No	No	No	No	No	No	0	Not done
aWin	Feb	Dhaka	Savar	mt25t45y	40	Female	Married	Below SSC	Housewife	Rural	No	bNo	No	No	aNo	aNo	bYes	aNo	bYes	aNo	No	No	aNo	aNo	aNo	No	No	No	No	No	No	No	0	Not done
aWin	Feb	Dhaka	Savar	mt25t45y	38	aMale	Married	aSSC and above	Business	Urban	No	bNo	No	No	bYes	bYes	bYes	aNo	bYes	aNo	No	No	aNo	aNo	aNo	No	No	No	No	No	No	No	0	Not done
aWin	Feb	Dhaka	Savar	mt25t45y	45	aMale	Married	Below SSC	Farmer	Rural	No	bNo	No	No	aNo	bYes	bYes	aNo	bYes	aNo	No	No	aNo	aNo	aNo	No	No	No	No	No	No	No	0	Not done
aWin	Feb	Dhaka	Savar	mt45t60y	55	aMale	Married	Below SSC	Farmer	Rural	No	bNo	No	No	aNo	bYes	bYes	aNo	bYes	aNo	No	No	aNo	aNo	aNo	No	No	No	No	No	No	No	0	Not done
aWin	Feb	Dhaka	Savar	upt25y	16	aMale	Unmarried	Below SSC	Students	Urban	No	bNo	No	No	aNo	aNo	bYes	aNo	bYes	aNo	No	No	aNo	aNo	aNo	No	No	No	No	No	No	No	0	Not done
aWin	Feb	Dhaka	Savar	mt25t45y	30	Female	Married	Below SSC	Housewife	Rural	No	bNo	No	No	aNo	aNo	bYes	aNo	bYes	aNo	No	No	aNo	aNo	aNo	No	No	No	No	No	No	No	0	Not done
aWin	Feb	Dhaka	Savar	upt25y	21	aMale	Unmarried	Below SSC	Students	Urban	No	bNo	No	No	aNo	aNo	bYes	aNo	bYes	aNo	No	No	aNo	aNo	aNo	No	No	No	No	No	No	No	0	Not done
aWin	Feb	Dhaka	Savar	mt25t45y	30	Female	Married	Below SSC	Housewife	Rural	No	bNo	No	No	aNo	aNo	bYes	aNo	bYes	aNo	No	No	aNo	aNo	aNo	No	No	No	No	No	No	No	0	Not done
aWin	Feb	Dhaka	Savar	upt25y	23	Female	Married	Below SSC	Housewife	Urban	No	bNo	No	No	aNo	aNo	bYes	aNo	bYes	aNo	No	No	aNo	aNo	aNo	No	No	No	No	No	No	No	0	Not done
aWin	Feb	Dhaka	Savar	upt25y	25	aMale	Married	Below SSC	Farmer	Rural	No	bNo	No	No	aNo	aNo	bYes	aNo	bYes	aNo	No	No	aNo	aNo	aNo	No	No	No	No	No	No	No	0	Not done
aWin	Feb	Dhaka	Savar	mt25t45y	26	Female	Married	Below SSC	Housewife	Urban	No	bNo	No	No	aNo	aNo	bYes	aNo	bYes	aNo	No	No	aNo	aNo	aNo	No	No	No	No	No	No	No	0	Not done
Win	Feb	Dhaka	Savar	mt25t45y	40	aMale	Married	Below SSC	Farmer	Rural	aYes	aYes	No	No	bYes	bYes	bYes	aNo	bYes	aNo	No	No	aNo	aNo	aNo	aYes	No	No	Yes	No	No	No	0	Not done
aWin	Feb	Dhaka	Savar	upt25y	12	aMale	Unmarried	Below SSC	Students	Urban	No	bNo	No	No	bYes	aNo	bYes	aNo	bYes	aNo	No	No	aNo	aNo	aNo	No	No	No	No	No	No	No	0	Not done
aWin	Feb	Dhaka	Savar	mt45t60y	60	Female	Married	Below SSC	Housewife	Urban	No	bNo	No	No	aNo	aNo	bYes	aNo	bYes	aNo	No	No	aNo	aNo	aNo	aYes	No	No	No	No	No	Yes	0	Not done
aWin	Feb	Dhaka	Savar	mt45t60y	60	aMale	Married	Below SSC	Business	Urban	No	bNo	No	No	aNo	bYes	bYes	aNo	bYes	aNo	No	No	aNo	aNo	aNo	aYes	No	Yes	No	No	No	No	0	Not done
aWin	Feb	Dhaka	Savar	amt60y	75	aMale	Married	Below SSC	Business	Urban	No	bNo	No	No	aNo	aNo	bYes	aNo	bYes	aNo	No	No	aNo	aNo	aNo	No	No	No	No	No	No	No	0	Not done
aWin	Feb	Dhaka	Savar	mt25t45y	28	Female	Married	aSSC and above	Housewife	Urban	No	bNo	No	No	aNo	aNo	bYes	aNo	bYes	aNo	No	No	aNo	aNo	aNo	No	No	No	No	No	No	No	0	Not done
aWin	Feb	Dhaka	Savar	mt25t45y	45	Female	Married	Below SSC	Housewife	Urban	No	bNo	No	No	bYes	aNo	bYes	aNo	bYes	aNo	No	No	bYes	aNo	aNo	No	No	No	No	No	No	No	1	Positive & Sensitive
aWin	Feb	Dhaka	Savar	mt45t60y	50	Female	Married	Below SSC	Housewife	Urban	No	bNo	No	No	bYes	aNo	bYes	aNo	bYes	aNo	No	No	aNo	aNo	aNo	No	No	No	No	No	No	No	1	Positive & Sensitive
aWin	Feb	Dhaka	Savar	mt45t60y	52	Female	Married	Below SSC	Housewife	Urban	No	bNo	No	No	bYes	aNo	bYes	aNo	bYes	aNo	No	No	aNo	aNo	aNo	No	No	No	No	No	No	No	0	Not done
aWin	Feb	Dhaka	Savar	amt60y	65	Female	Married	Below SSC	Housewife	Urban	No	bNo	No	No	bYes	aNo	bYes	aNo	bYes	aNo	No	No	aNo	aNo	aNo	No	No	No	No	No	No	No	0	Not done
aWin	Feb	Dhaka	Savar	mt45t60y	60	aMale	Married	Below SSC	Farmer	Rural	No	bNo	No	No	aNo	aNo	bYes	aNo	bYes	aNo	No	Yes	aNo	aNo	aNo	No	No	No	No	No	No	No	1	Positive & Sensitive
aWin	Feb	Dhaka	Savar	mt45t60y	60	Female	Married	Below SSC	Housewife	Urban	No	bNo	No	No	aNo	aNo	bYes	aNo	bYes	aNo	No	No	aNo	aNo	aNo	No	No	No	No	No	No	No	0	Not done
aWin	Feb	Dhaka	Savar	mt45t60y	56	Female	Married	Below SSC	Housewife	Urban	No	bNo	No	No	aNo	aNo	bYes	aNo	bYes	aNo	No	No	aNo	aNo	aNo	No	No	No	No	No	No	No	0	Not done
aWin	Feb	Dhaka	Savar	mt45t60y	48	aMale	Married	aSSC and above	Business	Urban	No	bNo	No	No	aNo	aNo	bYes	aNo	bYes	aNo	No	No	aNo	aNo	aNo	No	No	No	No	No	No	No	0	Not done
aWin	Feb	Dhaka	Savar	mt45t60y	50	aMale	Married	aSSC and above	Business	Urban	No	bNo	No	No	aNo	bYes	bYes	aNo	bYes	aNo	No	No	aNo	aNo	aNo	No	No	No	No	No	No	No	0	Not done
aWin	Feb	Dhaka	Savar	mt25t45y	36	Female	Married	Below SSC	Housewife	Rural	No	bNo	No	No	aNo	aNo	bYes	aNo	bYes	aNo	No	No	aNo	aNo	aNo	No	No	No	No	No	No	No	0	Not done
aWin	Feb	Dhaka	Savar	upt25y	24	aMale	Married	Below SSC	Farmer	Rural	No	bNo	No	No	aNo	aNo	bYes	aNo	bYes	aNo	No	No	aNo	aNo	aNo	No	No	No	No	No	No	No	0	Not done
Posmon	Sep	Dhaka	Savar	mt25t45y	35	aMale	Married	aSSC and above	Service	Urban	No	bNo	No	No	bYes	bYes	bYes	aNo	bYes	aNo	No	No	bYes	bYes	aNo	No	No	No	No	No	No	No	1	Positive & Sensitive
Posmon	Sep	Dhaka	Savar	mt45t60y	60	aMale	Married	Below SSC	Day labor	Rural	No	bNo	No	No	aNo	bYes	bYes	aNo	bYes	bYes	No	No	aNo	bYes	aNo	aYes	No	Yes	No	No	No	No	1	Positive & Sensitive
Posmon	Sep	Dhaka	Savar	mt45t60y	60	Female	Married	Below SSC	Day labor	Rural	No	bNo	No	No	bYes	aNo	bYes	aNo	bYes	aNo	No	No	aNo	aNo	aNo	No	No	No	No	No	No	No	1	Positive & Sensitive
Posmon	Sep	Dhaka	Savar	upt25y	14	aMale	Unmarried	Below SSC	Students	Rural	aYes	aYes	No	No	bYes	aNo	bYes	aNo	bYes	aNo	No	No	aNo	aNo	aNo	No	No	No	No	No	No	No	1	Positive & Sensitive
Posmon	Sep	Dhaka	Savar	upt25y	20	aMale	Married	Below SSC	Service	Urban	No	bNo	No	No	aNo	bYes	bYes	aNo	bYes	aNo	No	No	aNo	aNo	aNo	No	No	No	No	No	No	No	1	Positive & Sensitive
Posmon	Sep	Dhaka	Savar	mt25t45y	30	Female	Married	Below SSC	Service	Urban	No	bNo	No	No	bYes	bYes	bYes	aNo	bYes	aNo	No	No	aNo	bYes	bYes	No	No	No	No	No	No	No	1	Positive & Sensitive
Posmon	Sep	Dhaka	Savar	amt60y	65	aMale	Married	Below SSC	Day labor	Urban	No	bNo	No	No	aNo	bYes	bYes	aNo	bYes	aNo	No	No	aNo	aNo	aNo	No	No	No	No	No	No	No	1	Positive & Sensitive
Posmon	Sep	Dhaka	Savar	mt25t45y	35	aMale	Married	aSSC and above	Business	Urban	No	bNo	No	No	aNo	bYes	bYes	aNo	bYes	aNo	No	No	aNo	aNo	aNo	No	No	No	No	No	No	No	1	Positive & Sensitive
Posmon	Sep	Dhaka	Savar	mt25t45y	35	Female	Married	Below SSC	Housewife	Rural	No	bNo	No	No	aNo	aNo	bYes	aNo	bYes	aNo	No	No	aNo	aNo	aNo	No	No	No	No	No	No	No	1	Positive & Sensitive
Posmon	Sep	Dhaka	Savar	mt25t45y	32	aMale	Married	Below SSC	Day labor	Rural	No	bNo	No	No	aNo	bYes	bYes	aNo	bYes	aNo	No	No	aNo	aNo	aNo	No	No	No	No	No	No	No	1	Positive & Sensitive
Posmon	Sep	Dhaka	Savar	upt25y	15	Female	Unmarried	Below SSC	Students	Rural	aYes	bNo	No	No	aNo	aNo	bYes	aNo	bYes	aNo	No	No	aNo	aNo	aNo	No	No	No	No	No	No	No	1	Positive & Sensitive
Premon	Mar	Dhaka	Savar	mt45t60y	58	aMale	Married	aSSC and above	Business	Urban	No	bNo	No	No	aNo	bYes	bYes	aNo	bYes	aNo	No	No	aNo	aNo	aNo	No	No	No	No	No	No	No	0	Negative
Premon	Mar	Dhaka	Savar	mt25t45y	40	Female	Married	aSSC and above	Housewife	Urban	No	bNo	No	No	aNo	aNo	bYes	aNo	bYes	aNo	No	No	aNo	aNo	aNo	aYes	No	No	Yes	No	No	No	1	Positive & Sensitive
Premon	Mar	Dhaka	Savar	mt45t60y	55	Female	Married	Below SSC	Housewife	Rural	No	bNo	No	No	aNo	aNo	bYes	bYes	bYes	aNo	No	No	aNo	aNo	aNo	No	No	No	No	No	No	No	0	Negative
Premon	Mar	Dhaka	Savar	mt25t45y	26	Female	Married	aSSC and above	Housewife	Urban	No	bNo	No	No	aNo	aNo	bYes	aNo	bYes	aNo	No	No	aNo	aNo	aNo	No	No	No	No	No	No	No	0	Negative
Premon	Mar	Dhaka	Savar	mt25t45y	40	aMale	Married	aSSC and above	Business	Urban	No	bNo	No	No	aNo	bYes	bYes	aNo	bYes	aNo	No	No	aNo	aNo	aNo	No	No	No	No	No	No	No	1	Positive & Sensitive
Premon	Mar	Dhaka	Savar	mt25t45y	32	aMale	Married	aSSC and above	Service	Urban	No	bNo	No	No	aNo	bYes	bYes	bYes	bYes	aNo	No	No	aNo	aNo	aNo	No	No	No	No	No	No	No	0	Negative
Premon	Mar	Dhaka	Savar	amt60y	75	aMale	Married	Below SSC	aMinor_elderly	Rural	No	bNo	No	No	aNo	bYes	bYes	aNo	bYes	aNo	No	No	aNo	aNo	aNo	No	No	No	No	No	No	No	0	Negative
Premon	Mar	Dhaka	Savar	mt45t60y	60	aMale	Married	Below SSC	Day labor	Rural	No	bNo	No	No	aNo	bYes	bYes	aNo	bYes	aNo	No	No	aNo	aNo	aNo	No	No	No	No	No	No	No	0	Negative
Premon	Mar	Dhaka	Savar	upt25y	12	Female	Unmarried	Below SSC	Students	Urban	No	bNo	No	No	bYes	aNo	bYes	aNo	bYes	aNo	No	No	aNo	aNo	aNo	No	No	No	No	No	No	No	0	Negative
Premon	Mar	Dhaka	Savar	mt45t60y	60	Female	Married	Below SSC	Housewife	Rural	No	bNo	No	No	aNo	aNo	bYes	aNo	bYes	aNo	No	No	aNo	aNo	aNo	No	No	No	No	No	No	No	0	Negative
Premon	Mar	Dhaka	Savar	amt60y	70	aMale	Married	Below SSC	aMinor_elderly	Rural	No	bNo	No	No	aNo	bYes	bYes	aNo	bYes	aNo	No	No	aNo	aNo	aNo	aYes	No	No	No	No	Yes	No	0	Negative
Premon	Mar	Dhaka	Savar	mt25t45y	43	aMale	Married	aSSC and above	Business	Urban	No	bNo	No	No	aNo	bYes	bYes	aNo	bYes	aNo	No	No	aNo	aNo	aNo	No	No	No	No	No	No	No	0	Negative
Premon	Mar	Dhaka	Savar	mt45t60y	60	Female	Married	Below SSC	Housewife	Rural	No	bNo	No	No	aNo	aNo	bYes	aNo	bYes	aNo	No	No	aNo	aNo	aNo	No	No	No	No	No	No	No	0	Negative
Premon	Mar	Dhaka	Savar	mt25t45y	45	Female	Married	Below SSC	Housewife	Rural	No	bNo	No	No	aNo	aNo	bYes	aNo	bYes	aNo	No	No	aNo	aNo	aNo	No	No	No	No	No	No	No	1	Positive & Sensitive
Premon	Mar	Dhaka	Savar	amt60y	65	Female	Married	Below SSC	Housewife	Rural	No	bNo	No	No	aNo	aNo	bYes	aNo	bYes	aNo	No	No	aNo	aNo	aNo	No	No	No	No	No	No	No	0	Negative
Premon	Mar	Dhaka	Savar	mt45t60y	60	aMale	Married	Below SSC	Day labor	Rural	No	bNo	No	No	aNo	bYes	bYes	aNo	bYes	aNo	No	No	aNo	aNo	aNo	No	No	No	No	No	No	No	0	Negative
Premon	Mar	Dhaka	Savar	mt25t45y	38	Female	Married	aSSC and above	Housewife	Urban	No	bNo	No	No	aNo	aNo	bYes	aNo	bYes	aNo	No	No	aNo	aNo	aNo	No	No	No	No	No	No	No	0	Negative
Premon	Mar	Dhaka	Savar	mt45t60y	55	aMale	Married	aSSC and above	Business	Urban	No	bNo	No	No	aNo	aNo	bYes	aNo	bYes	aNo	No	No	aNo	aNo	aNo	No	No	No	No	No	No	No	0	Negative
Premon	Mar	Dhaka	Savar	mt45t60y	60	aMale	Married	Below SSC	Day labor	Rural	No	bNo	No	No	aNo	aNo	bYes	aNo	bYes	aNo	No	No	aNo	aNo	aNo	No	No	No	No	No	No	No	0	Negative
Premon	Mar	Dhaka	Savar	mt45t60y	55	Female	Married	Below SSC	Housewife	Rural	No	bNo	No	No	aNo	aNo	bYes	aNo	bYes	aNo	No	No	aNo	aNo	aNo	No	No	No	No	No	No	No	0	Negative
Premon	Mar	Dhaka	Doha	mt45t60y	55	aMale	Married	Below SSC	Farmer	Rural	No	bNo	No	No	aNo	bYes	bYes	aNo	bYes	aNo	No	No	aNo	aNo	aNo	No	No	No	No	No	No	No	0	Not done
Premon	Mar	Dhaka	Doha	mt25t45y	40	aMale	Married	Below SSC	Farmer	Rural	No	bNo	No	No	aNo	aNo	bYes	aNo	bYes	aNo	No	No	aNo	aNo	aNo	No	No	No	No	No	No	No	0	Not done
Premon	Mar	Dhaka	Doha	mt45t60y	50	aMale	Married	Below SSC	Farmer	Rural	No	bNo	No	No	aNo	bYes	bYes	aNo	bYes	aNo	No	No	aNo	aNo	aNo	No	No	No	No	No	No	No	0	Not done
Premon	Mar	Dhaka	Doha	upt25y	20	aMale	Unmarried	aSSC and above	Students	Urban	No	bNo	No	No	aNo	aNo	bYes	aNo	bYes	aNo	No	No	aNo	aNo	aNo	No	No	No	No	No	No	No	0	Not done
Premon	Mar	Dhaka	Doha	mt25t45y	45	aMale	Married	aSSC and above	Business	Urban	No	bNo	No	No	aNo	bYes	bYes	aNo	bYes	aNo	No	No	aNo	aNo	aNo	No	No	No	No	No	No	No	0	Not done
Premon	Mar	Dhaka	Doha	mt25t45y	40	aMale	Married	Below SSC	Service	Rural	No	bNo	No	No	aNo	bYes	bYes	aNo	bYes	aNo	No	No	aNo	aNo	aNo	No	No	No	No	No	No	No	0	Not done
Premon	Mar	Dhaka	Doha	upt25y	20	aMale	Unmarried	aSSC and above	Students	Urban	No	bNo	No	No	aNo	aNo	bYes	aNo	bYes	aNo	No	No	aNo	aNo	aNo	No	No	No	No	No	No	No	0	Not done
Premon	Mar	Dhaka	Doha	mt25t45y	35	Female	Married	aSSC and above	Housewife	Urban	No	bNo	No	No	aNo	aNo	bYes	aNo	bYes	aNo	No	No	aNo	aNo	aNo	No	No	No	No	No	No	No	0	Not done
Premon	Mar	Dhaka	Doha	mt25t45y	38	Female	Married	aSSC and above	Housewife	Urban	No	bNo	No	No	aNo	aNo	bYes	aNo	bYes	aNo	No	No	aNo	bYes	aNo	No	No	No	No	No	No	No	0	Not done
Premon	Mar	Dhaka	Doha	upt25y	18	aMale	Unmarried	Below SSC	Students	Urban	No	bNo	No	No	aNo	aNo	bYes	aNo	bYes	aNo	No	No	aNo	aNo	bYes	No	No	No	No	No	No	No	0	Not done
Premon	Mar	Dhaka	Doha	mt25t45y	35	aMale	Married	aSSC and above	Business	Urban	No	bNo	No	No	bYes	aNo	bYes	aNo	bYes	aNo	No	No	aNo	aNo	aNo	No	No	No	No	No	No	No	0	Not done
Premon	Mar	Dhaka	Doha	upt25y	16	aMale	Unmarried	Below SSC	Students	Urban	No	bNo	No	No	aNo	aNo	bYes	aNo	bYes	aNo	No	No	aNo	aNo	aNo	No	No	No	No	No	No	No	0	Not done
Premon	Mar	Dhaka	Doha	mt25t45y	30	aMale	Married	Below SSC	Farmer	Rural	No	bNo	No	No	aNo	bYes	bYes	aNo	bYes	aNo	No	No	aNo	aNo	aNo	No	No	No	No	No	No	No	0	Not done
Premon	Mar	Dhaka	Doha	mt25t45y	37	aMale	Married	Below SSC	Farmer	Rural	No	bNo	No	No	aNo	aNo	bYes	aNo	bYes	aNo	No	Yes	aNo	aNo	aNo	No	No	No	No	No	No	No	0	Not done
Premon	Mar	Dhaka	Doha	mt25t45y	45	Female	Married	Below SSC	Farmer	Rural	No	bNo	No	No	aNo	bYes	bYes	aNo	bYes	aNo	No	No	aNo	aNo	aNo	No	No	No	No	No	No	No	0	Not done
Premon	Mar	Dhaka	Doha	mt25t45y	30	Female	Married	Below SSC	Housewife	Rural	No	bNo	No	No	bYes	aNo	bYes	aNo	bYes	aNo	No	No	aNo	aNo	aNo	No	No	No	No	No	No	No	1	Positive & Sensitive
Premon	Mar	Dhaka	Doha	mt25t45y	27	aMale	Married	aSSC and above	Service	Urban	No	bNo	No	No	bYes	bYes	bYes	bYes	aNo	bYes	No	No	aNo	bYes	aNo	No	No	No	No	No	No	No	1	Positive & Sensitive
aWin	Dec	Dhaka	Keraniganj	amt60y	72	aMale	Married	Below SSC	aMinor_elderly	Rural	No	bNo	No	No	aNo	bYes	bYes	aNo	bYes	aNo	No	No	aNo	aNo	aNo	No	No	No	No	No	No	No	0	Not done
aWin	Dec	Dhaka	Keraniganj	upt25y	22	Female	Married	aSSC and above	Housewife	Urban	No	bNo	No	No	aNo	aNo	bYes	aNo	bYes	aNo	No	No	aNo	aNo	aNo	aYes	No	Yes	No	No	No	No	0	Not done
aWin	Dec	Dhaka	Keraniganj	mt45t60y	50	aMale	Married	Below SSC	Farmer	Rural	No	bNo	No	No	aNo	bYes	bYes	aNo	bYes	aNo	No	No	aNo	aNo	aNo	No	No	No	No	No	No	No	0	Not done
aWin	Dec	Dhaka	Keraniganj	mt45t60y	55	Female	Married	Below SSC	Housewife	Rural	No	bNo	No	No	aNo	aNo	bYes	aNo	bYes	aNo	Yes	No	aNo	aNo	aNo	No	No	No	No	No	No	No	0	Not done
aWin	Dec	Dhaka	Keraniganj	mt45t60y	60	Female	Married	Below SSC	Housewife	Rural	No	bNo	No	No	aNo	aNo	bYes	aNo	bYes	aNo	No	No	aNo	aNo	aNo	No	No	No	No	No	No	No	0	Not done
aWin	Dec	Dhaka	Keraniganj	mt45t60y	50	aMale	Married	Below SSC	Farmer	Rural	No	bNo	No	No	aNo	bYes	bYes	aNo	bYes	aNo	No	No	aNo	aNo	aNo	No	No	No	No	No	No	No	0	Not done
aWin	Dec	Dhaka	Keraniganj	upt25y	8	aMale	Unmarried	Below SSC	Students	Urban	No	bNo	No	No	bYes	aNo	bYes	aNo	bYes	aNo	No	No	aNo	aNo	aNo	No	No	No	No	No	No	No	0	Not done
aWin	Dec	Dhaka	Keraniganj	mt25t45y	45	Female	Married	Below SSC	Housewife	Urban	No	bNo	No	No	aNo	aNo	bYes	aNo	bYes	aNo	No	Yes	aNo	aNo	aNo	No	No	No	No	No	No	No	0	Not done
aWin	Dec	Dhaka	Keraniganj	upt25y	18	aMale	Unmarried	aSSC and above	Students	Urban	No	bNo	No	No	aNo	aNo	bYes	aNo	bYes	aNo	No	No	aNo	aNo	aNo	No	No	No	No	No	No	No	0	Not done
aWin	Dec	Dhaka	Keraniganj	mt45t60y	58	Female	Married	Below SSC	Housewife	Urban	No	bNo	No	No	aNo	aNo	bYes	aNo	bYes	aNo	No	No	aNo	aNo	aNo	No	No	No	No	No	No	No	0	Not done
aWin	Dec	Dhaka	Keraniganj	amt60y	75	aMale	Married	Below SSC	aMinor_elderly	Urban	No	bNo	No	No	aNo	bYes	bYes	aNo	bYes	aNo	No	No	aNo	aNo	aNo	No	No	No	No	No	No	No	0	Not done
aWin	Dec	Dhaka	Keraniganj	amt60y	76	Female	Married	Below SSC	Housewife	Urban	No	bNo	No	No	aNo	aNo	bYes	aNo	bYes	aNo	No	No	aNo	aNo	aNo	No	No	No	No	No	No	No	0	Not done
aWin	Dec	Dhaka	Keraniganj	mt25t45y	38	Female	Married	Below SSC	Housewife	Rural	No	bNo	No	No	aNo	aNo	bYes	aNo	bYes	aNo	No	No	aNo	aNo	aNo	No	No	No	No	No	No	No	0	Not done
aWin	Dec	Dhaka	Keraniganj	mt25t45y	39	aMale	Married	Below SSC	Farmer	Rural	No	bNo	No	No	aNo	bYes	bYes	aNo	bYes	aNo	No	No	aNo	aNo	aNo	No	No	No	No	No	No	No	0	Not done
aWin	Dec	Dhaka	Keraniganj	mt25t45y	32	Female	Married	aSSC and above	Housewife	Urban	No	bNo	No	No	aNo	aNo	bYes	aNo	bYes	aNo	No	No	aNo	aNo	aNo	No	No	No	No	No	No	No	0	Not done
aWin	Dec	Dhaka	Keraniganj	amt60y	65	Female	Married	Below SSC	Day labor	Urban	No	bNo	No	No	aNo	aNo	bYes	aNo	bYes	aNo	No	No	aNo	aNo	aNo	No	No	No	No	No	No	No	0	Not done
aWin	Dec	Dhaka	Keraniganj	mt25t45y	45	Female	Married	Below SSC	Housewife	Rural	No	bNo	No	No	aNo	aNo	bYes	aNo	bYes	aNo	No	No	aNo	aNo	aNo	aYes	No	No	No	No	No	Yes	0	Not done
aWin	Dec	Dhaka	Keraniganj	upt25y	14	Female	Unmarried	Below SSC	Students	Urban	No	bNo	No	No	bYes	aNo	bYes	aNo	bYes	aNo	No	No	aNo	aNo	aNo	No	No	No	No	No	No	No	0	Not done
aWin	Dec	Dhaka	Keraniganj	amt60y	65	aMale	Married	Below SSC	Day labor	Urban	No	bNo	No	No	aNo	bYes	bYes	aNo	bYes	aNo	No	No	aNo	aNo	aNo	No	No	No	No	No	No	No	0	Not done
aWin	Dec	Dhaka	Keraniganj	mt25t45y	40	aMale	Married	aSSC and above	Service	Urban	No	bNo	No	No	aNo	bYes	bYes	aNo	bYes	aNo	No	No	aNo	aNo	aNo	No	No	No	No	No	No	No	0	Not done
aWin	Dec	Dhaka	Keraniganj	amt60y	65	aMale	Married	Below SSC	Day labor	Urban	No	bNo	No	No	aNo	bYes	bYes	aNo	bYes	aNo	No	No	bYes	aNo	aNo	No	No	No	No	No	No	No	0	Not done
aWin	Dec	Dhaka	Keraniganj	mt45t60y	50	Female	Married	Below SSC	Housewife	Urban	No	bNo	No	No	aNo	aNo	bYes	aNo	bYes	aNo	No	No	aNo	aNo	aNo	No	No	No	No	No	No	No	0	Not done
aWin	Dec	Dhaka	Keraniganj	mt25t45y	45	aMale	Married	Below SSC	Farmer	Rural	No	bNo	No	No	aNo	bYes	bYes	aNo	bYes	aNo	Yes	No	aNo	aNo	aNo	No	No	No	No	No	No	No	0	Not done
aWin	Dec	Dhaka	Keraniganj	mt45t60y	55	aMale	Married	Below SSC	Farmer	Rural	No	bNo	No	No	aNo	bYes	bYes	aNo	bYes	aNo	No	No	aNo	aNo	aNo	No	No	No	No	No	No	No	0	Not done
aWin	Dec	Dhaka	Keraniganj	amt60y	70	aMale	Married	Below SSC	aMinor_elderly	Urban	No	bNo	No	No	aNo	bYes	bYes	aNo	bYes	aNo	No	No	aNo	aNo	aNo	No	No	No	No	No	No	No	0	Not done
aWin	Dec	Dhaka	Keraniganj	amt60y	75	aMale	Married	Below SSC	aMinor_elderly	Urban	No	bNo	No	No	aNo	bYes	bYes	aNo	bYes	aNo	No	Yes	aNo	bYes	aNo	aYes	Yes	No	No	No	No	No	0	Not done
aWin	Dec	Dhaka	Keraniganj	amt60y	65	Female	Unmarried	Below SSC	Day labor	Urban	No	bNo	No	No	aNo	aNo	bYes	aNo	bYes	aNo	No	Yes	aNo	aNo	aNo	No	No	No	No	No	No	No	0	Not done
aWin	Dec	Dhaka	Keraniganj	mt25t45y	45	Female	Married	Below SSC	Housewife	Rural	No	bNo	No	No	aNo	aNo	bYes	aNo	bYes	aNo	No	No	aNo	aNo	aNo	No	No	No	No	No	No	No	0	Not done
aWin	Dec	Dhaka	Keraniganj	mt45t60y	50	Female	Married	Below SSC	Housewife	Rural	No	bNo	No	No	aNo	aNo	bYes	aNo	bYes	aNo	No	No	aNo	aNo	aNo	No	No	No	No	No	No	No	0	Not done
aWin	Dec	Dhaka	Keraniganj	mt45t60y	55	aMale	Married	Below SSC	Farmer	Rural	No	bNo	No	No	aNo	aNo	bYes	aNo	bYes	aNo	No	No	aNo	aNo	aNo	No	No	No	No	No	No	No	0	Not done
aWin	Dec	Dhaka	Keraniganj	mt25t45y	26	Female	Married	aSSC and above	Housewife	Urban	No	bNo	No	No	aNo	aNo	bYes	aNo	bYes	aNo	No	No	aNo	aNo	aNo	No	No	No	No	No	No	No	0	Not done
aWin	Dec	Dhaka	Keraniganj	mt25t45y	35	Female	Married	Below SSC	Housewife	Urban	No	bNo	No	No	aNo	aNo	bYes	aNo	bYes	aNo	No	No	aNo	aNo	aNo	No	No	No	No	No	No	No	0	Not done
aWin	Dec	Dhaka	Keraniganj	mt45t60y	50	Female	Married	Below SSC	Housewife	Urban	No	bNo	No	No	aNo	aNo	bYes	aNo	bYes	aNo	No	No	aNo	aNo	aNo	No	No	No	No	No	No	No	0	Not done
aWin	Dec	Dhaka	Keraniganj	mt25t45y	40	Female	Married	Below SSC	Housewife	Urban	No	bNo	No	No	aNo	aNo	bYes	aNo	bYes	aNo	No	No	aNo	aNo	aNo	No	No	No	No	No	No	No	0	Not done
aWin	Dec	Dhaka	Keraniganj	amt60y	75	Female	Married	Below SSC	aMinor_elderly	Urban	No	bNo	No	No	aNo	aNo	bYes	aNo	bYes	aNo	No	No	aNo	aNo	aNo	No	No	No	No	No	No	No	0	Not done
aWin	Dec	Dhaka	Keraniganj	mt45t60y	60	aMale	Married	Below SSC	Farmer	Rural	No	bNo	No	No	aNo	bYes	bYes	aNo	bYes	aNo	No	No	aNo	aNo	aNo	No	No	No	No	No	No	No	0	Not done
aWin	Dec	Dhaka	Keraniganj	amt60y	63	Female	Married	Below SSC	Housewife	Urban	No	bNo	No	No	aNo	aNo	bYes	aNo	bYes	aNo	No	No	aNo	aNo	aNo	No	No	No	No	No	No	No	0	Not done
aWin	Dec	Dhaka	Keraniganj	amt60y	70	aMale	Married	Below SSC	aMinor_elderly	Urban	No	bNo	No	No	aNo	bYes	bYes	aNo	bYes	aNo	No	No	aNo	aNo	aNo	No	No	No	No	No	No	No	0	Not done
aWin	Dec	Dhaka	Keraniganj	mt45t60y	58	aMale	Married	Below SSC	Day labor	Urban	No	bNo	No	No	aNo	bYes	bYes	aNo	bYes	aNo	No	No	aNo	bYes	aNo	No	No	No	No	No	No	No	1	Positive & Resistant
aWin	Dec	Dhaka	Keraniganj	mt25t45y	35	Female	Married	Below SSC	Housewife	Rural	No	bNo	No	No	aNo	aNo	bYes	aNo	bYes	aNo	No	No	aNo	aNo	aNo	No	No	No	No	No	No	No	1	Positive & Sensitive
aWin	Dec	Dhaka	Keraniganj	mt45t60y	55	aMale	Married	Below SSC	Day labor	Urban	No	bNo	No	No	aNo	bYes	bYes	aNo	bYes	aNo	No	No	bYes	bYes	bYes	No	No	No	No	No	No	No	1	Positive & Sensitive
aWin	Dec	Dhaka	Keraniganj	mt25t45y	42	Female	Married	Below SSC	Housewife	Rural	No	bNo	No	No	aNo	aNo	bYes	aNo	bYes	aNo	No	Yes	aNo	aNo	aNo	No	No	No	No	No	No	No	1	Positive & Sensitive
aWin	Dec	Dhaka	Nawabganj	upt25y	18	aMale	Unmarried	aSSC and above	Students	Urban	No	bNo	No	No	bYes	aNo	bYes	aNo	bYes	aNo	No	No	bYes	aNo	aNo	No	No	No	No	No	No	No	1	Positive & Sensitive
aWin	Dec	Dhaka	Nawabganj	mt25t45y	26	Female	Married	Below SSC	Service	Urban	No	bNo	No	No	aNo	aNo	bYes	aNo	bYes	aNo	No	No	aNo	bYes	aNo	No	No	No	No	No	No	No	1	Positive & Sensitive
aWin	Dec	Dhaka	Nawabganj	amt60y	67	aMale	Married	Below SSC	Day labor	Urban	No	bNo	No	No	aNo	bYes	bYes	aNo	bYes	aNo	No	No	aNo	aNo	aNo	No	No	No	No	No	No	No	0	Negative
aWin	Dec	Dhaka	Nawabganj	mt45t60y	48	aMale	Married	Below SSC	Day labor	Urban	No	bNo	No	No	aNo	bYes	bYes	aNo	bYes	aNo	No	No	aNo	aNo	aNo	No	No	No	No	No	No	No	0	Not done
aWin	Dec	Dhaka	Nawabganj	mt25t45y	38	Female	Married	Below SSC	Service	Urban	No	bNo	No	No	aNo	aNo	bYes	aNo	bYes	aNo	No	No	aNo	aNo	aNo	No	No	No	No	No	No	No	0	Not done
aWin	Dec	Dhaka	Nawabganj	upt25y	19	aMale	Unmarried	aSSC and above	Service	Urban	No	bNo	No	No	aNo	bYes	bYes	aNo	bYes	aNo	No	No	aNo	aNo	aNo	No	No	No	No	No	No	No	0	Not done
aWin	Dec	Dhaka	Nawabganj	upt25y	20	aMale	Married	Below SSC	Service	Urban	No	bNo	No	No	aNo	bYes	bYes	aNo	bYes	aNo	No	No	aNo	aNo	aNo	No	No	No	No	No	No	No	0	Not done
aWin	Dec	Dhaka	Nawabganj	mt45t60y	55	aMale	Married	aSSC and above	Business	Urban	No	bNo	No	No	aNo	bYes	bYes	aNo	bYes	aNo	No	No	aNo	aNo	aNo	No	No	No	No	No	No	No	0	Not done
aWin	Dec	Dhaka	Nawabganj	mt45t60y	50	Female	Married	Below SSC	Housewife	Urban	No	bNo	No	No	aNo	aNo	bYes	aNo	bYes	aNo	No	No	aNo	aNo	aNo	No	No	No	No	No	No	No	0	Not done
aWin	Dec	Dhaka	Nawabganj	mt45t60y	60	aMale	Married	Below SSC	Day labor	Rural	No	bNo	No	No	aNo	bYes	bYes	aNo	bYes	aNo	No	No	aNo	aNo	aNo	aYes	No	No	Yes	No	No	No	0	Not done
aWin	Dec	Dhaka	Nawabganj	mt25t45y	35	Female	Married	aSSC and above	Housewife	Urban	No	bNo	No	No	aNo	aNo	bYes	aNo	bYes	aNo	No	No	aNo	aNo	aNo	No	No	No	No	No	No	No	0	Not done
aWin	Dec	Dhaka	Nawabganj	amt60y	75	aMale	Married	Below SSC	aMinor_elderly	Urban	No	bNo	No	No	aNo	bYes	bYes	aNo	bYes	aNo	No	No	aNo	aNo	aNo	No	No	No	No	No	No	No	0	Not done
aWin	Dec	Dhaka	Nawabganj	mt45t60y	55	aMale	Married	Below SSC	Farmer	Rural	No	bNo	No	No	aNo	bYes	bYes	aNo	bYes	aNo	No	No	aNo	aNo	aNo	No	No	No	No	No	No	No	0	Not done
aWin	Dec	Dhaka	Nawabganj	mt25t45y	28	Female	Married	aSSC and above	Housewife	Urban	No	bNo	No	No	aNo	aNo	bYes	aNo	bYes	aNo	No	No	aNo	aNo	aNo	No	No	No	No	No	No	No	0	Not done
aWin	Dec	Dhaka	Nawabganj	mt25t45y	38	Female	Married	aSSC and above	Housewife	Urban	No	bNo	No	No	aNo	aNo	bYes	aNo	bYes	aNo	No	No	aNo	aNo	aNo	No	No	No	No	No	No	No	0	Not done
aWin	Dec	Dhaka	Nawabganj	amt60y	80	aMale	Others	Below SSC	aMinor_elderly	Rural	No	bNo	No	No	aNo	aNo	bYes	aNo	bYes	aNo	No	No	aNo	aNo	aNo	No	No	No	No	No	No	No	0	Not done
aWin	Dec	Dhaka	Nawabganj	mt45t60y	60	Female	Married	Below SSC	Housewife	Rural	No	bNo	No	No	aNo	aNo	bYes	aNo	bYes	aNo	No	No	aNo	aNo	aNo	No	No	No	No	No	No	No	0	Not done
aWin	Dec	Dhaka	Nawabganj	mt25t45y	45	aMale	Married	aSSC and above	Business	Urban	No	bNo	No	No	aNo	bYes	bYes	aNo	bYes	aNo	No	No	aNo	aNo	aNo	No	No	No	No	No	No	No	0	Not done
aWin	Dec	Dhaka	Nawabganj	mt25t45y	30	aMale	Married	aSSC and above	Business	Urban	No	bNo	No	No	aNo	bYes	bYes	aNo	bYes	aNo	No	No	aNo	aNo	aNo	No	No	No	No	No	No	No	0	Not done
aWin	Dec	Dhaka	Nawabganj	mt45t60y	55	aMale	Married	aSSC and above	Business	Urban	No	bNo	No	No	bYes	aNo	bYes	aNo	aNo	aNo	No	No	aNo	aNo	aNo	No	No	No	No	No	No	No	0	Not done
aWin	Dec	Dhaka	Dhamrai	mt45t60y	55	Female	Married	Below SSC	Housewife	Urban	No	bNo	No	No	aNo	aNo	bYes	aNo	bYes	aNo	No	No	aNo	aNo	aNo	No	No	No	No	No	No	No	0	Not done
aWin	Dec	Dhaka	Dhamrai	mt25t45y	33	aMale	Married	aSSC and above	Service	Urban	No	bNo	No	No	aNo	bYes	bYes	aNo	aNo	aNo	No	No	aNo	aNo	aNo	No	No	No	No	No	No	No	0	Not done
aWin	Dec	Dhaka	Dhamrai	mt25t45y	27	Female	Married	Below SSC	Housewife	Urban	No	bNo	No	No	aNo	aNo	bYes	aNo	aNo	aNo	No	No	aNo	aNo	aNo	No	No	No	No	No	No	No	0	Not done
aWin	Dec	Dhaka	Dhamrai	mt25t45y	30	Female	Married	Below SSC	Service	Urban	No	bNo	No	No	aNo	aNo	bYes	aNo	aNo	aNo	No	No	aNo	aNo	aNo	No	No	No	No	No	No	No	0	Not done
aWin	Dec	Dhaka	Dhamrai	mt25t45y	28	aMale	Married	Below SSC	Service	Urban	No	bNo	No	No	aNo	bYes	bYes	aNo	aNo	aNo	No	No	aNo	aNo	aNo	No	No	No	No	No	No	No	0	Not done
aWin	Dec	Dhaka	Dhamrai	mt25t45y	45	aMale	Married	aSSC and above	Business	Urban	No	bNo	No	No	aNo	bYes	bYes	aNo	aNo	aNo	No	No	aNo	aNo	aNo	No	No	No	No	No	No	No	0	Not done
aWin	Dec	Dhaka	Dhamrai	mt45t60y	55	Female	Married	Below SSC	Housewife	Rural	No	bNo	No	No	aNo	aNo	bYes	aNo	bYes	aNo	No	No	aNo	aNo	aNo	No	No	No	No	No	No	No	0	Not done
aWin	Dec	Dhaka	Dhamrai	upt25y	19	Female	Unmarried	aSSC and above	Students	Rural	No	bNo	No	No	bYes	aNo	bYes	aNo	bYes	aNo	No	No	aNo	aNo	aNo	No	No	No	No	No	No	No	1	Positive & Sensitive
aWin	Dec	Dhaka	Dhamrai	mt25t45y	33	aMale	Married	aSSC and above	Service	Urban	No	bNo	No	No	aNo	bYes	bYes	aNo	bYes	aNo	No	No	bYes	bYes	bYes	No	No	No	No	No	No	No	1	Positive & Sensitive
aWin	Dec	Dhaka	Dhamrai	mt45t60y	50	aMale	Married	aSSC and above	Business	Urban	No	bNo	No	No	aNo	bYes	bYes	aNo	bYes	aNo	No	No	aNo	aNo	aNo	No	No	No	No	No	No	No	0	Not done
aWin	Dec	Dhaka	Dhamrai	mt45t60y	50	Female	Married	Below SSC	Housewife	Rural	No	bNo	No	No	aNo	aNo	bYes	aNo	bYes	aNo	No	No	aNo	aNo	aNo	No	No	No	No	No	No	No	0	Not done
aWin	Dec	Dhaka	Dhamrai	amt60y	70	aMale	Others	Below SSC	aMinor_elderly	Rural	No	bNo	No	No	aNo	bYes	bYes	aNo	bYes	aNo	No	No	aNo	bYes	aNo	No	No	No	No	No	No	No	0	Not done
aWin	Dec	Dhaka	Dhamrai	upt25y	14	aMale	Unmarried	Below SSC	Students	Rural	No	bNo	No	No	aNo	aNo	bYes	aNo	bYes	aNo	No	No	aNo	aNo	aNo	No	No	No	No	No	No	No	0	Not done
aWin	Dec	Dhaka	Dhamrai	amt60y	70	aMale	Married	Below SSC	aMinor_elderly	Rural	No	bNo	No	No	aNo	bYes	bYes	aNo	bYes	aNo	No	No	aNo	aNo	aNo	No	No	No	No	No	No	No	0	Not done
aWin	Dec	Dhaka	Dhamrai	upt25y	25	aMale	Married	aSSC and above	Business	Urban	No	bNo	No	No	aNo	bYes	bYes	aNo	aNo	aNo	No	No	aNo	aNo	aNo	No	No	No	No	No	No	No	0	Not done
Win	Dec	Dhaka	Dhamrai	mt45t60y	60	aMale	Married	Below SSC	Farmer	Rural	aYes	aYes	No	No	aNo	bYes	bYes	aNo	bYes	aNo	No	No	aNo	aNo	aNo	No	No	No	No	No	No	No	0	Not done
Win	Dec	Dhaka	Dhamrai	mt25t45y	40	aMale	Married	Below SSC	Farmer	Rural	aYes	aYes	No	No	aNo	bYes	bYes	aNo	bYes	aNo	No	No	aNo	aNo	aNo	No	No	No	No	No	No	No	0	Not done
aWin	Dec	Dhaka	Dhamrai	mt25t45y	40	aMale	Married	Below SSC	Farmer	Rural	No	bNo	No	No	aNo	bYes	bYes	aNo	bYes	aNo	No	No	aNo	aNo	aNo	No	No	No	No	No	No	No	0	Not done
Win	Dec	Dhaka	Dhamrai	mt45t60y	60	aMale	Married	Below SSC	Farmer	Rural	aYes	aYes	No	No	aNo	bYes	bYes	aNo	bYes	aNo	No	No	aNo	aNo	aNo	No	No	No	No	No	No	No	0	Not done
aWin	Dec	Dhaka	Dhamrai	amt60y	70	aMale	Others	Below SSC	aMinor_elderly	Urban	No	bNo	No	No	aNo	aNo	bYes	aNo	aNo	aNo	No	No	aNo	aNo	aNo	No	No	No	No	No	No	No	0	Not done
aWin	Dec	Dhaka	Dhamrai	mt45t60y	60	aMale	Married	aSSC and above	Day labor	Urban	No	bNo	No	No	aNo	bYes	bYes	aNo	aNo	aNo	No	No	aNo	aNo	aNo	aYes	No	No	No	No	Yes	No	0	Not done
aWin	Dec	Dhaka	Dhamrai	upt25y	20	Female	Unmarried	aSSC and above	Students	Urban	No	bNo	No	No	aNo	aNo	bYes	aNo	aNo	aNo	No	No	aNo	aNo	aNo	No	No	No	No	No	No	No	0	Not done
aWin	Dec	Dhaka	Dhamrai	mt25t45y	29	aMale	Married	Below SSC	Business	Urban	No	bNo	No	No	aNo	aNo	bYes	aNo	aNo	aNo	No	No	aNo	aNo	aNo	No	No	No	No	No	No	No	0	Not done
aWin	Dec	Dhaka	Dhamrai	mt25t45y	35	aMale	Married	aSSC and above	Business	Urban	No	bNo	No	No	aNo	aNo	bYes	aNo	aNo	aNo	No	No	aNo	aNo	aNo	No	No	No	No	No	No	No	0	Not done
aWin	Dec	Dhaka	Dhamrai	mt25t45y	40	aMale	Married	aSSC and above	Farmer	Rural	No	bNo	No	No	aNo	aNo	bYes	aNo	bYes	aNo	No	No	aNo	aNo	aNo	No	No	No	No	No	No	No	0	Not done
aWin	Dec	Dhaka	Dhamrai	upt25y	24	aMale	Married	aSSC and above	Service	Urban	No	bNo	No	No	aNo	bYes	bYes	aNo	aNo	aNo	No	No	aNo	aNo	aNo	No	No	No	No	No	No	No	0	Not done
aWin	Dec	Dhaka	Dhamrai	mt25t45y	40	Female	Married	aSSC and above	Housewife	Urban	No	bNo	No	No	bYes	aNo	bYes	aNo	bYes	aNo	No	No	aNo	bYes	aNo	No	No	No	No	No	No	No	1	Positive & Sensitive
aWin	Dec	Dhaka	Dhamrai	mt45t60y	50	aMale	Married	aSSC and above	Business	Urban	No	bNo	No	No	aNo	bYes	bYes	aNo	bYes	aNo	No	No	bYes	aNo	aNo	No	No	No	No	No	No	No	1	Positive & Sensitive
aWin	Dec	Dhaka	Dhamrai	mt25t45y	35	Female	Married	Below SSC	Housewife	Urban	No	bNo	No	No	aNo	aNo	bYes	aNo	bYes	aNo	No	No	aNo	aNo	aNo	No	No	No	No	No	No	No	1	Positive & Sensitive
aWin	Dec	Dhaka	Dhamrai	upt25y	20	Female	Married	Below SSC	Housewife	Urban	No	bNo	No	No	aNo	aNo	bYes	aNo	bYes	aNo	No	No	aNo	aNo	aNo	No	No	No	No	No	No	No	1	Positive & Sensitive
aWin	Dec	Dhaka	Dhamrai	mt25t45y	40	Female	Married	aSSC and above	Business	Urban	No	bNo	No	No	aNo	bYes	bYes	aNo	bYes	aNo	No	No	aNo	bYes	aNo	aYes	No	No	Yes	No	No	No	1	Positive & Resistant
aWin	Dec	Dhaka	Dhamrai	mt25t45y	45	aMale	Married	aSSC and above	Business	Urban	No	bNo	No	No	aNo	bYes	bYes	aNo	bYes	aNo	No	No	aNo	aNo	aNo	No	No	No	No	No	No	No	0	Not done
aWin	Dec	Dhaka	Dhamrai	upt25y	15	Female	Unmarried	Below SSC	Students	Urban	No	bNo	No	No	aNo	aNo	bYes	aNo	bYes	aNo	No	No	aNo	aNo	aNo	No	No	No	No	No	No	No	0	Not done
aWin	Dec	Dhaka	Dhamrai	mt25t45y	29	aMale	Married	aSSC and above	Business	Urban	No	bNo	No	No	bYes	bYes	bYes	aNo	bYes	aNo	No	No	aNo	aNo	aNo	No	No	No	No	No	No	No	0	Not done
aWin	Dec	Dhaka	Dhamrai	mt45t60y	60	aMale	Married	Below SSC	Day labor	Urban	No	bNo	No	No	aNo	aNo	bYes	aNo	bYes	aNo	No	No	aNo	aNo	aNo	No	No	No	No	No	No	No	0	Not done
aWin	Dec	Dhaka	Dhamrai	mt25t45y	35	aMale	Married	aSSC and above	Business	Urban	No	bNo	No	No	aNo	bYes	bYes	aNo	aNo	aNo	No	No	aNo	aNo	aNo	No	No	No	No	No	No	No	0	Not done
aWin	Dec	Dhaka	Dhamrai	mt25t45y	45	aMale	Married	aSSC and above	Business	Urban	No	bNo	No	No	aNo	bYes	bYes	aNo	aNo	aNo	No	No	aNo	aNo	aNo	No	No	No	No	No	No	No	0	Not done
aWin	Dec	Dhaka	Dhamrai	upt25y	25	aMale	Married	aSSC and above	Service	Urban	No	bNo	No	No	aNo	aNo	bYes	aNo	aNo	aNo	No	No	aNo	aNo	aNo	No	No	No	No	No	No	No	0	Not done
aWin	Dec	Dhaka	Dhamrai	amt60y	62	Female	Married	Below SSC	Housewife	Rural	No	bNo	No	No	aNo	aNo	bYes	aNo	bYes	aNo	No	No	aNo	aNo	aNo	No	No	No	No	No	No	No	0	Not done
aWin	Dec	Dhaka	Dhamrai	mt25t45y	43	aMale	Married	aSSC and above	Service	Urban	No	bNo	No	No	aNo	bYes	bYes	aNo	bYes	aNo	No	No	aNo	aNo	aNo	aYes	No	Yes	No	No	No	No	0	Not done
aWin	Dec	Dhaka	Dhamrai	mt25t45y	40	Female	Married	Below SSC	Housewife	Urban	No	bNo	No	No	aNo	aNo	bYes	aNo	bYes	aNo	No	No	aNo	aNo	aNo	No	No	No	No	No	No	No	0	Not done
aWin	Dec	Dhaka	Dhamrai	mt25t45y	29	Female	Married	aSSC and above	Housewife	Urban	No	bNo	No	No	aNo	aNo	bYes	aNo	bYes	aNo	No	No	aNo	aNo	aNo	No	No	No	No	No	No	No	0	Not done
aWin	Dec	Dhaka	Dhamrai	mt25t45y	32	Female	Married	aSSC and above	Housewife	Urban	No	bNo	No	No	aNo	aNo	bYes	aNo	bYes	aNo	No	No	aNo	aNo	aNo	No	No	No	No	No	No	No	0	Not done
aWin	Dec	Dhaka	Dhamrai	upt25y	22	Female	Married	aSSC and above	Housewife	Urban	No	bNo	No	No	aNo	aNo	bYes	aNo	bYes	aNo	No	No	aNo	aNo	aNo	No	No	No	No	No	No	No	0	Not done
aWin	Dec	Dhaka	Dhamrai	upt25y	25	aMale	Married	aSSC and above	Service	Rural	No	bNo	No	No	aNo	bYes	bYes	aNo	bYes	aNo	No	No	aNo	aNo	aNo	No	No	No	No	No	No	No	0	Not done
aWin	Dec	Dhaka	Dhamrai	mt25t45y	40	Female	Married	aSSC and above	Housewife	Urban	No	bNo	No	No	aNo	aNo	bYes	aNo	bYes	aNo	No	No	aNo	aNo	aNo	No	No	No	No	No	No	No	0	Not done
aWin	Dec	Dhaka	Dhamrai	mt25t45y	32	Female	Married	aSSC and above	Housewife	Urban	No	bNo	No	No	aNo	aNo	bYes	aNo	aNo	aNo	No	No	aNo	aNo	aNo	No	No	No	No	No	No	No	0	Not done
Win	Dec	Dhaka	Dhamrai	mt25t45y	43	aMale	Married	Below SSC	Farmer	Rural	aYes	aYes	No	No	aNo	bYes	bYes	aNo	bYes	aNo	No	No	aNo	aNo	aNo	No	No	No	No	No	No	No	0	Not done
aWin	Dec	Dhaka	Dhamrai	mt25t45y	30	Female	Married	Below SSC	Service	Urban	No	bNo	No	No	aNo	aNo	bYes	aNo	bYes	aNo	No	No	aNo	aNo	aNo	No	No	No	No	No	No	No	0	Not done
aWin	Dec	Dhaka	Dhamrai	mt25t45y	27	aMale	Married	Below SSC	Service	Urban	No	bNo	No	No	aNo	bYes	bYes	aNo	bYes	aNo	No	No	aNo	aNo	aNo	No	No	No	No	No	No	No	0	Not done
aWin	Dec	Dhaka	Dhamrai	mt45t60y	48	aMale	Married	Below SSC	Day labor	Urban	No	bNo	No	No	aNo	bYes	bYes	aNo	bYes	aNo	No	No	aNo	aNo	aNo	No	No	No	No	No	No	No	0	Not done
aWin	Dec	Dhaka	Dhamrai	mt25t45y	28	aMale	Married	aSSC and above	Business	Urban	No	bNo	No	No	aNo	aNo	bYes	aNo	bYes	aNo	No	No	aNo	aNo	aNo	No	No	No	No	No	No	No	0	Not done
aWin	Dec	Dhaka	Dhamrai	mt25t45y	37	aMale	Married	aSSC and above	Service	Urban	No	bNo	No	No	aNo	bYes	bYes	aNo	bYes	aNo	No	No	aNo	aNo	aNo	No	No	No	No	No	No	No	0	Not done
aWin	Dec	Dhaka	Dhamrai	mt45t60y	60	Female	Married	Below SSC	Housewife	Rural	No	bNo	No	No	aNo	aNo	bYes	aNo	bYes	aNo	No	No	aNo	aNo	aNo	aYes	No	No	No	No	Yes	No	0	Not done
Win	Dec	Dhaka	Dhamrai	mt45t60y	56	aMale	Married	Below SSC	Farmer	Rural	aYes	aYes	No	No	bYes	bYes	bYes	aNo	bYes	aNo	No	No	aNo	bYes	aNo	No	No	No	No	No	No	No	0	Not done
aWin	Dec	Dhaka	Dhamrai	mt45t60y	46	aMale	Married	Below SSC	Day labor	Urban	No	bNo	No	No	aNo	bYes	bYes	aNo	bYes	aNo	No	No	aNo	aNo	aNo	No	No	No	No	No	No	No	0	Not done
aWin	Dec	Dhaka	Dhamrai	amt60y	65	Female	Married	Below SSC	Housewife	Urban	No	bNo	No	No	aNo	aNo	bYes	aNo	bYes	aNo	No	No	aNo	bYes	aNo	No	No	No	No	No	No	No	0	Not done
aWin	Dec	Dhaka	Dhamrai	mt25t45y	38	aMale	Married	aSSC and above	Service	Urban	No	bNo	No	No	aNo	aNo	bYes	aNo	aNo	aNo	No	No	aNo	aNo	aNo	No	No	No	No	No	No	No	0	Not done
aWin	Dec	Dhaka	Dhamrai	mt45t60y	50	aMale	Married	Below SSC	Day labor	Urban	No	bNo	No	No	aNo	bYes	bYes	aNo	bYes	aNo	No	No	aNo	aNo	aNo	No	No	No	No	No	No	No	0	Not done
