# Supplementary material for: Hierarchical true prevalence, risk factors and clinical symptoms of tuberculosis among suspects in Bangladesh
Source: PLoS One. 2022 Jul 12;17(7):e0262978. doi: 10.1371/journal.pone.0262978 (PMC9275716; doi:10.1371/journal.pone.0262978)
Supplement: S2 File — (XLS) [file pone.0262978.s002.xls]

## Sheet: Data_hierarchical_TP
positive	n	region	district
7	62	Belkuchi	Sirajganj
2	30	Kamarkhanda	Sirajganj
4	46	Kazipur	Sirajganj
1	8	Raiganj	Sirajganj
7	40	Sirsadar	Sirajganj
3	35	Tarash	Sirajganj
1	6	Bhaluka	Mymensingh
2	13	Dhobaura	Mymensingh
3	15	Fulbaria	Mymensingh
2	5	Fulpur	Mymensingh
1	9	Gafargaon	Mymensingh
1	8	Gauripur	Mymensingh
0	11	Haluaghat	Mymensingh
0	5	Ishwarganj	Mymensingh
5	29	Muktagacha	Mymensingh
4	71	Mymsadar	Mymensingh
1	4	Nandail	Mymensingh
0	6	Tarakanda	Mymensingh
4	13	Trishal	Mymensingh
7	59	Dhamrai	Dhaka
2	17	Doha	Dhaka
4	42	Keraniganj	Dhaka
2	20	Nawabganj	Dhaka
17	130	Savar	Dhaka
