# Supplementary material for: Hierarchical true prevalence, risk factors and clinical symptoms of tuberculosis among suspects in Bangladesh
Source: PLoS One. 2022 Jul 12;17(7):e0262978. doi: 10.1371/journal.pone.0262978 (PMC9275716; doi:10.1371/journal.pone.0262978)
Supplement: S3 File — (TXT) [file pone.0262978.s003.txt]

#Loading required R packages

library(rstanarm)
library(bayesplot)
library(ggplot2)
library(broom)
library(epiDisplay)
#===============================================================
#Setting working directory

setwd("C:/Users/USER/Google Drive/hTuberculosis")

# Risk factors data
#Reading human tuberculosis data
library(readxl)
hTB <- read_excel("Supplementary file 1.xlsx")
attach(hTB)
names(hTB)

#Cnnvert all explanatory variables into factor

#Upazila=Sub district
hTB$Upazila<-as.factor(hTB$Upazila)
#Agecat=Age category
hTB$Agecat <- as.factor(hTB$Agecat) 

hTB$Sex <- as.factor(hTB$Sex)  
hTB$Maristat<-as.factor(hTB$Maristat)

hTB$Education <- as.factor(hTB$Education)

hTB$Occupation <- as.factor(hTB$Occupation) 

hTB$Residence <- as.factor(hTB$Residence)

#Cattleihous= Presence of cattle in the family
hTB$Cattleihous <- as.factor(hTB$Cattleihous) 

#Takcarcatl=Taking care of cattle
hTB$Takcarcatl <- as.factor(hTB$Takcarcatl)

#Drinkrawmil=Drinking raw milk
hTB$Drinkrawmil <- as.factor(hTB$Drinkrawmil)

#Handlrwmlbf=Handling of raw milk and beef
hTB$Handlrwmlbf <- as.factor(hTB$Handlrwmlbf)

#Tbpatinfamil=Presence of TB patient in the family or neighbourhood
hTB$Tbpatinfamil <- as.factor(hTB$Tbpatinfamil)

hTB$Smoking <- as.factor(hTB$Smoking)  
hTB$TB <- as.factor(hTB$TB)  

#Converting data into a data frame
hTB <- data.frame(hTB)

head(hTB)
str(hTB)

#Contingency tables of risk factors and human tuberculosis

tabpct(TB,Upazila)

tabpct(TB,Agecat)

tabpct(TB,Sex)

tabpct(TB,Education)

summary(Age)

tabpct(TB,Occupation)


tabpct(TB,Residence)

tabpct(TB,Smoking)

tabpct(TB,Tbpatinfamil)

tabpct(TB,Takcarcatl)

tabpct(TB,Cattleihous)

tabpct(TB,Handlrwmlbf)

tabpct(TB,Drinkrawmil)

gc()
memory.limit()
memory.limit(size=10000)

#Univariable Bayesian random effect logiatic regression analysis to screen risk factors
#Agecat & TB
prag<-stan_glmer(TB ~Agecat+(1|Upazila), data = hTB,family = binomial)
#Getting prior information
prior_summary(prag)

#Fitting Bayesian random effect univariable logistic regression model with modified iterations and chains

agglmer<-stan_glmer(TB ~ Agecat+(1|Upazila),data = hTB,family=binomial,prior = normal(location = 0,scale=2.5),
                    prior_intercept=normal(location = 0, scale =2.5),chains=5,iter = 10000, adapt_delta = 0.99)

sumag <- summary(agglmer)

print(sumag)
library(rstan)
library(plyr)
bpvag1 <- as.data.frame(
        agglmer, pars="Agecatmt25t45y")
count(bpvag1 <=0)

#Bayesian P-value=644/25000=0.02
bpvag2 <- as.data.frame(
        agglmer, pars="Agecatmt45t60y")
count(bpvag2 <=0)
#Bayesian P-value110/25000=0.004
bpvag3 <- as.data.frame(
        agglmer, pars="Agecatupt25y")
count(bpvag3 <=0)
#Bayesian P-value=2181/25000=0.08
#Launcing shinystan to observe posterior estimates, model convergence, diagnostics and predicitve check
library(shinystan)
launch_shinystan(agglmer)
step(agglmer, pars="Agecatmt25t45y")
step(agglmer,pars="Agecatmt25t45y")
#Sex & TB
prsx<-stan_glmer(TB ~Sex+(1|Upazila), data = hTB,family = binomial)

#Getting prior information
prior_summary(prsx)
step(sxglmer,pars="SexMale")
#Fitting Bayesian random effect univariable logistic regression model with modified iterations and chains

sxglmer<-stan_glmer(TB ~ Sex+(1|Upazila),data = hTB,family=binomial,prior = normal(location = 0,scale=2.5),
                    prior_intercept=normal(location = 0, scale =2.5),chains=5,iter = 10000, adapt_delta = 0.99)

sumsx <- summary(sxglmer)

print(sumsx)
bpvsx <- as.data.frame(
        sxglmer, pars="SexFemale")
count(bpvsx <=0)
#Bayesian  P-value=4202/25000
#Launcing shinystan to observe posterior estimates, model convergence, diagnostics and predicitve check

library(shinystan)
launch_shinystan(sxglmer)

#Education & TB
predu<-stan_glmer(TB ~Education+(1|Upazila), data = hTB,family = binomial)

#Getting prior information
prior_summary(predu)

#Fitting Bayesian random effect univariable logistic regression model with modified iterations and chains

eduglmer<-stan_glmer(TB ~ Education+(1|Upazila),data = hTB,family=binomial,prior = normal(location = 0,scale=2.5),
                     prior_intercept=normal(location = 0, scale =2.5),chains=5,iter = 10000, adapt_delta = 0.99)

sumedu <- summary(eduglmer)

print(sumedu)
bpved <- as.data.frame(
        eduglmer, pars="EducationBelow SSC")
count(bpved <=0)
#Bayesian p-value=11007/25000=0.44
#Launcing shinystan to observe posterior estimates, model convergence, diagnostics and predicitve check

library(shinystan)
launch_shinystan(eduglmer)
#Occupation & TB
procu<-stan_glmer(TB ~Occupation+(1|Upazila), data = hTB,family = binomial)

#Getting prior information
prior_summary(procu)

#Fitting Bayesian random effect univariable logistic regression model with modified iterations and chains

ocuglmer<-stan_glmer(TB ~ Occupation+(1|Upazila),data = hTB,family=binomial,prior = normal(location = 0,scale=2.5),
                     prior_intercept=normal(location = 0, scale =2.5),chains=5,iter = 10000, adapt_delta = 0.99)

sumocu <- summary(ocuglmer)

print(sumocu)
bpvocu1 <- as.data.frame(
        ocuglmer, pars="OccupationBusiness")
count(bpvocu1 <=0)
#Bayesian p-value=3731/25000=0.15
bpvocu2 <- as.data.frame(
        ocuglmer, pars="OccupationDay labor")
count(bpvocu2 <=0)
#Bayesian p-value=548/25000=0.02
bpvocu3 <- as.data.frame(
        ocuglmer, pars="OccupationFarmer")
count(bpvocu3 <=0)
#Bayesian p-value=9901/25000=0.36
bpvocu4 <- as.data.frame(
        ocuglmer, pars="OccupationHousewife")
count(bpvocu4 <=0)
##Bayesian p-value=6142/25000=0.25
bpvocu5 <- as.data.frame(
        ocuglmer, pars="OccupationService")
count(bpvocu5 <=0)
#Bayesian p-value=11090/25000
bpvocu6 <- as.data.frame(
        ocuglmer, pars="OccupationStudents")
count(bpvocu6 <=0)
#Bayesian p-value=
7384/25000=0.29

#Launcing shinystan to observe posterior estimates, model convergence, diagnostics and predicitve check

library(shinystan)
launch_shinystan(ocuglmer)


#Residence & TB
prres<-stan_glmer(TB ~Residence+(1|Upazila), data = hTB,family = binomial)

#Getting prior information
prior_summary(prres)

#Fitting Bayesian random effect univariable logistic regression model with modified iterations and chains

resglmer<-stan_glmer(TB ~ Residence+(1|Upazila),data = hTB,family=binomial,prior = normal(location = 0,scale=2.5),
                     prior_intercept=normal(location = 0, scale =2.5),chains=5,iter = 10000, adapt_delta = 0.99)


sumocu <- summary(resglmer)

print(sumocu)
bpvres <- as.data.frame(
        resglmer, pars="ResidenceUrban")
count(bpvres <=0)
#Bayesian p-value=4132/25000=0.16

#Launching shinystan to observe posterior estimates, model convergence, diagnostics and predictive check

library(shinystan)
launch_shinystan(resglmer)
#Cattle in family & TB
prcih<-stan_glmer(TB ~Cattleihous+(1|Upazila), data = hTB,family = binomial)

#Getting prior information
prior_summary(prcih)

#Fitting Bayesian random effect univariable logistic regression model with modified iterations and chains

cihglmer<-stan_glmer(TB ~ Cattleihous+(1|Upazila),data = hTB,family=binomial,prior = normal(location = 0,scale=2.5),
                     prior_intercept=normal(location = 0, scale =2.5),chains=5,iter = 10000, adapt_delta = 0.99)

sumcih <- summary(cihglmer)

print(sumcih)
bpvcih <- as.data.frame(
        cihglmer, pars="CattleihousNo")
count(bpvcih <=0)
#Bayesian p-value=4495/25000=0.18

#Launcing shinystan to observe posterior estimates, model convergence, diagnostics and predicitve check

library(shinystan)
launch_shinystan(cihglmer)
#Taking care of cattle & TB

prtcc<-stan_glmer(TB ~Takcarcatl+(1|Upazila), data = hTB,family = binomial)

#Getting prior information
prior_summary(prtcc)

#Fitting Bayesian random effect univariable logistic regression model with modified iterations and chains

tccglmer<-stan_glmer(TB ~ Takcarcatl+(1|Upazila),data = hTB,family=binomial,prior = normal(location = 0,scale=2.5),
                     prior_intercept=normal(location = 0, scale =2.5),chains=5,iter = 10000, adapt_delta = 0.99)

sumtcc <- summary(tccglmer)

print(sumtcc)
bpvtcc <- as.data.frame(
        tccglmer, pars="TakcarcatlbNo")
count(bpvtcc <=0)
#Bayesian p-value=316/25000=0.01

#Launcing shinystan to observe posterior estimates, model convergence, diagnostics and predicitve check

library(shinystan)
launch_shinystan(tccglmer)

tabpct(TB,Drinkrawmil)
#Drinking raw milk & TB
prdrm<-stan_glmer(TB ~Drinkrawmil+(1|Upazila), data = hTB,family = binomial)

#Getting prior information
prior_summary(prdrm)

#Fitting Bayesian random effect univariable logistic regression model with modified iterations and chains

drmglmer<-stan_glmer(TB ~ Drinkrawmil+(1|Upazila),data = hTB,family=binomial,prior = normal(location = 0,scale=2.5),
                     prior_intercept=normal(location = 0, scale =2.5),chains=5,iter = 10000, adapt_delta = 0.99)

sumdrm <- summary(drmglmer)

print(sumdrm)
bpvdrm <- as.data.frame(
        drmglmer, pars="DrinkrawmilNo")
count(bpvdrm <=0)
#Bayesian p-value=3147/25000=0.13

#Launcing shinystan to observe posterior estimates, model convergence, diagnostics and predicitve check

library(shinystan)
launch_shinystan(drmglmer)
#Handling raw milk and beef & TB
prhrmb<-stan_glmer(TB ~Handlrwmlbf+(1|Upazila), data = hTB,family = binomial)

#Getting prior information
prior_summary(prhrmb)

#Fitting Bayesian random effect univariable logistic regression model with modified iterations and chains

hrmbglmer<-stan_glmer(TB ~ Handlrwmlbf+(1|Upazila),data = hTB,family=binomial,prior = normal(location = 0,scale=2.5),
                      prior_intercept=normal(location = 0, scale =2.5),chains=5,iter = 10000, adapt_delta = 0.99)

sumhrmb <- summary(hrmbglmer)

print(sumhrmb)
bpvhrm <- as.data.frame(
        hrmbglmer, pars="HandlrwmlbfYes")
count(bpvhrm <=0)
#Bayesian p-value=16424/25000=0.65

#Launcing shinystan to observe posterior estimates, model convergence, diagnostics and predicitve check

library(shinystan)
launch_shinystan(hrmbglmer)
#Smoking & TB
smokmod<-glm(TB~Smoking,data=hTB,family = binomial("logit"))

prsmo<-stan_glmer(TB ~Smoking+(1|Upazila), data = hTB,family = binomial)

#Getting prior information
prior_summary(prsmo)

#Fitting Bayesian random effect univariable logistic regression model with modified iterations and chains

smoglmer<-stan_glmer(TB ~Smoking+(1|Upazila),data = hTB,family=binomial,prior = normal(location = 0,scale=2.5),
                     prior_intercept=normal(location = 0, scale =2.5),chains=5,iter = 10000, adapt_delta = 0.99)

sumsmo <- summary(smoglmer)

print(sumsmo)
bpvsmok <- as.data.frame(
        smoglmer, pars="SmokingbYes")
count(bpvsmok <=0)
#Bayesian p-value=3212/25000=0.12

#Launcing shinystan to observe posterior estimates, model convergence, diagnostics and predicitve check

library(shinystan)
launch_shinystan(smoglmer)
#TB patient in the family & TB
prhrmb<-stan_glmer(TB ~Tbpatinfamil+(1|Upazila), data = hTB,family = binomial)

#Getting prior information
prior_summary(prtpf)

#Fitting Bayesian random effect univariable logistic regression model with modified iterations and chains

tpfglmer<-stan_glmer(TB ~ Tbpatinfamil+(1|Upazila),data = hTB,family=binomial,prior = normal(location = 0,scale=2.5),
                     prior_intercept=normal(location = 0, scale =2.5),chains=5,iter = 10000, adapt_delta = 0.99)

sumhrmb <- summary(tpfglmer)

print(sumtpf)
bpvtpf <- as.data.frame(
        tpfglmer, pars="TbpatinfamilYes")
count(bpvtpf <=0)
#Bayesian p-value=4495/25000

#Launcing shinystan to observe posterior estimates, model convergence, diagnostics and predicitve check

library(shinystan)
launch_shinystan(tpfglmer)
#Checking multicollinearity
library(vcd)


#Fitting Bayesian random effect multiple logistic regression model with default prior, iteration and chains
#Clinic[Upazila] was considered as random effect

prrfmod<-stan_glmer(TB ~Tbpatinfamil+Smoking+Occupation+Agecat+(1|Upazila), data = hTB,family = binomial)

#Getting prior information
prior_summary(prrfmod)
rfmod1<-stan_glmer(TB ~Tbpatinfamil+Agecat+(1|Upazila), data = hTB,family = binomial,prior = normal(location = 0,scale=2.5),
                  prior_intercept=normal(location = 0, scale =2.5),chains=5,iter = 16000, adapt_delta = 0.99)
summary(rfmod1)
library(shinystan)
launch_shinystan(rfmod1)
residuals(rfmod1)
hist(residuals(rfmod1))
plot(residuals(rfmod1
               ))
#Fitting Bayesian random effect multiple logistic regression model with modified iterations and chains
rfmod<-stan_glmer(TB ~Tbpatinfamil+Agecat+(1|Upazila), data = hTB,family = binomial,prior = normal(location = 0,scale=2.5),
                  prior_intercept=normal(location = 0, scale =2.5),chains=5,iter = 16000, adapt_delta = 0.99)
summary(rfmod)
launch_shinystan(rfmod)

rfmod2<-stan_glmer(TB ~Tbpatinfamil+Smoking+(1|Upazila), data = hTB,family = binomial,prior = normal(location = 0,scale=2.5),
                  prior_intercept=normal(location = 0, scale =2.5),chains=5,iter = 16000, adapt_delta = 0.99)
summary(rfmod2)
launch_shinystan(rfmod2)
print(sumrfmod)
#Launcing shinystan to observe posterior estimates, model convergence, diagnostics and predictive check

library(shinystan)
launch_shinystan(rfmod)
#======================================================================================
#clinical symptoms data


#Convert all explanatory variables to factor

hTB$Cough <- as.factor(hTB$Cough)  
hTB$Chestpain <- as.factor(hTB$Chestpain)  
hTB$Fever <- as.factor(hTB$Fever)  
hTB$Hemoptysis <- as.factor(hTB$Hemoptysis)  
hTB$Weightloss <- as.factor(hTB$Weightloss)  
hTB$Fatigue <- as.factor(hTB$Fatigue)
#Nigtsweat=Night sweat
hTB$Nigtsweat <- as.factor(hTB$Nigtsweat)
#Comorbd=Comorbidity
hTB$Comorbd<-as.factor(hTB$Comorbd)
hTB$TB <- as.factor(hTB$TB)  

#Contingency tables of clinical symptoms with human tuberculosis

tabpct(TB,Fever)
tabpct(TB,Cough)
tabpct(TB,Fatigue)
tabpct(TB,Weightloss)
tabpct(TB,Chestpain)
tabpct(TB,Nigtsweat)
tabpct(TB,Hemoptysis)
tabpct(TB,Comorbd)
tabpct(TB,HTN)
tabpct(TB,COPD)
tabpct(TB,DM)
tabpct(TB,Asthma)
tabpct(TB,HIV)
tabpct(TB,Stroke)

#Univariable Bayesian random effect logistic regression analysis to screen clinical symptoms

#Fever & TB
fevglmer<-stan_glmer(TB ~ Fever+(1|Upazila),data = hTB,family=binomial,prior = normal(location = 0,scale=2.5),
                     prior_intercept=normal(location = 0, scale =2.5),chains=5,iter = 10000, adapt_delta = 0.99)
summary(fevglmer)
launch_shinystan(fevglmer)
bpvfev <- as.data.frame(
        fevglmer, pars="FeverbYes")
count(bpvfev <=0)
0/25000
#Cough & TB
couglmer<-stan_glmer(TB ~ Cough+(1|Upazila),data = hTB,family=binomial,prior = normal(location = 0,scale=2.5),
                     prior_intercept=normal(location = 0, scale =2.5),chains=5,iter = 10000, adapt_delta = 0.99)
summary(couglmer)
bpvcoug <- as.data.frame(
        couglmer, pars="CoughbYes")
count(bpvcoug <=0)
0/25000
launch_shinystan(couglmer)
#Fatigue & TB
fatglmer<-stan_glmer(TB ~Fatigue+(1|Upazila),data = hTB,family=binomial,prior = normal(location = 0,scale=2.5),
                     prior_intercept=normal(location = 0, scale =2.5),chains=5,iter = 10000, adapt_delta = 0.99)
summary(fatglmer)
bpvfat <- as.data.frame(
        fatglmer, pars="FatiguebYes")
count(bpvfat <=0)
0/25000

launch_shinystan(fatglmer)

#Weightloss & TB
wtglmer<-stan_glmer(TB ~Weightloss+(1|Upazila),data = hTB,family=binomial,prior = normal(location = 0,scale=2.5),
                    prior_intercept=normal(location = 0, scale =2.5),chains=5,iter = 10000, adapt_delta = 0.99)
launch_shinystan(wtglmer)
bpvwtl <- as.data.frame(
        wtglmer, pars="WeightlossbYes")
count(bpvwtl <=0)
0/25000

# Chestpain & TB

cespaglmer<-stan_glmer(TB ~Chestpain+(1|Upazila),data = hTB,family=binomial,prior = normal(location = 0,scale=2.5),
                       prior_intercept=normal(location = 0, scale =2.5),chains=5,iter = 10000, adapt_delta = 0.99)
launch_shinystan(cespaglmer)
bpvcp <- as.data.frame(
        cespaglmer, pars="ChestpainbYes")
count(bpvcp <=0)
0/25000

# Hemoptysis & TB
hemoglmer<-stan_glmer(TB ~Hemoptysis+(1|Upazila),data = hTB,family=binomial,prior = normal(location = 0,scale=2.5),
                      prior_intercept=normal(location = 0, scale =2.5),chains=5,iter = 10000, adapt_delta = 0.99)
launch_shinystan(hemoglmer)
bpvhem <- as.data.frame(
        hemoglmer, pars="HemoptysisbYes")
count(bpvhem <=0)

#Bayesian P-value=0/25000

# Night sweat & TB
Nitswglmer<-stan_glmer(TB ~Nigtsweat+(1|Upazila),data = hTB,family=binomial,prior = normal(location = 0,scale=2.5),
                       prior_intercept=normal(location = 0, scale =2.5),chains=5,iter = 10000, adapt_delta = 0.99)
launch_shinystan(Nitswglmer)
bpvnits <- as.data.frame(
        Nitswglmer, pars="NigtsweatbYes")
count(bpvnits <=0)
#Bayesian P-value=0/25000

# Comorbidity & TB
comorglmer<-stan_glmer(TB ~Comorbd+(1|Upazila),data = hTB,family=binomial,prior = normal(location = 0,scale=2.5),
                       prior_intercept=normal(location = 0, scale =2.5),chains=5,iter = 10000, adapt_delta = 0.99)
launch_shinystan(comorglmer)
summary(comorglmer)
bpvcomo <- as.data.frame(
        comorglmer, pars="ComorbdNo")
count(bpvcomo <=0)
#Bayesian P-value=2472/25000=0.09


#Checking multicollinearity among explanatroy variables
library(vcd)

coufev<-table(Cough,Fever)
chisq.test(coufev)
assocstats(coufev)
fevhemop<-table(Hemoptysis,Fever)
chisq.test(fevhemop)
assocstats(fevhemop)
fatnigtsw<-table(Fatigue,Nigtsweat)
assocstats(fatnigtsw)

hemNig<-table(Hemoptysis,Nigtsweat)
assocstats(hemNig)

cougfat<-table(Cough,Fatigue)
assocstats(cougfat)
couhem<-table(Cough,Hemoptysis)
assocstats(couhem)
counig<-table(Cough,Nigtsweat)
assocstats(counig)

fevfat<-table(Fever,Fatigue)
assocstats(fevfat)


#Bayesian multivariable model with default prior, chain and iterations

prcsmod<-stan_glmer(TB ~Cough+Fever+Fatigue+Hemoptysis+Nigtsweat+(1|Upazila), data = hTB,family = binomial)
prior_summary(prcsmod)
tabwlfat<-table(Weightloss,Fatigue)
chisq.test(tabwlfat)
#Bayesian random effect multivariable model with modified chains and iterations
#Clinic [Upazila] as random effect
csmod<-stan_glmer(TB ~Fever+Fatigue+Hemoptysis+Nigtsweat+(1|Upazila), data = hTB,family = binomial,prior = normal(location = 0,scale=2.5),
                  prior_intercept=normal(location = 0, scale =2.5),chains=5,iter = 16000, adapt_delta = 0.99)

#sumcsmod <- summary(csmod)
#print(sumcsmod)

#Launcing shinystan to observe posterior estimates,model convergence, diagnostics and predictive check

library(shinystan)
launch_shinystan(csmod)

#end of the code
#==========================================================================================================

#Calculating Moran's I from residuals of the risk factor model
setwd("C:/Users/USER/Google Drive/hTuberculosis")
library(readxl)
moranTB <- read_excel("TbMoran.xlsx")
attach(moranTB)
names(moranTB)

moranTB$Upazila<-as.factor(moranTB$Upazila)

library(ape)

#Generating distance matrix
distan<-as.matrix(dist(cbind(moranTB$Longitude, moranTB$Lattitude)))

#inverse of the distance
inv_dist<-1/distan

#Replacing diagonal entries with zero

inv_dist[is.infinite(inv_dist)] <- 0
#Calulating Moran's I
Moran.I(moranTB$Ressq,inv_dist)
